# Supplementary material for: Synthesis of α,α-Diaryl-α-amino Acid Precursors by Reaction of Isocyanoacetate Esters with o-Quinone Diimides
Source: Org Lett. 2023 Jul 24;25(30):5608–12. doi: 10.1021/acs.orglett.3c01965 (PMC10853967; doi:10.1021/acs.orglett.3c01965)
Supplement: Supplementary file 2 — ol3c01965_si_002.zip [file ol3c01965_si_002.zip]

Archive with 2,412 entries (2,142 files):
- 4ba/
- 4ba/120-1H/
- 4ba/120-1H/acqu
- 4ba/120-1H/acqus
- 4ba/120-1H/audita.txt
- 4ba/120-1H/fid
- 4ba/120-1H/format.temp
- 4ba/120-1H/fq1list
- 4ba/120-1H/pdata/
- 4ba/120-1H/pdata/1/
- 4ba/120-1H/pdata/1/1i
- 4ba/120-1H/pdata/1/1r
- 4ba/120-1H/pdata/1/auditp.txt
- 4ba/120-1H/pdata/1/intrng
- 4ba/120-1H/pdata/1/outd
- 4ba/120-1H/pdata/1/parm.txt
- 4ba/120-1H/pdata/1/peaklist.xml
- 4ba/120-1H/pdata/1/peakrng
- 4ba/120-1H/pdata/1/peaks
- 4ba/120-1H/pdata/1/proc
- 4ba/120-1H/pdata/1/procs
- 4ba/120-1H/pdata/1/title
- 4ba/120-1H/precom.output
- 4ba/120-1H/prosol_History
- 4ba/120-1H/pulseprogram
- 4ba/120-1H/scon2
- 4ba/120-1H/shimvalues
- 4ba/120-1H/specpar
- 4ba/120-1H/stanprogram34081
- 4ba/120-1H/uxnmr.info
- 4ba/120-1H/uxnmr.par
- 4ba/120-1H/vtc_pid_settings
- 4ba/170-13C/
- 4ba/170-13C/acqu
- 4ba/170-13C/acqus
- 4ba/170-13C/audita.txt
- 4ba/170-13C/cpdprg2
- 4ba/170-13C/fid
- 4ba/170-13C/format.temp
- 4ba/170-13C/fq1list
- 4ba/170-13C/pdata/
- 4ba/170-13C/pdata/1/
- 4ba/170-13C/pdata/1/1i
- 4ba/170-13C/pdata/1/1r
- 4ba/170-13C/pdata/1/auditp.txt
- 4ba/170-13C/pdata/1/intrng
- 4ba/170-13C/pdata/1/outd
- 4ba/170-13C/pdata/1/parm.txt
- 4ba/170-13C/pdata/1/peaklist.xml
- 4ba/170-13C/pdata/1/peakrng
- 4ba/170-13C/pdata/1/peaks
- 4ba/170-13C/pdata/1/proc
- 4ba/170-13C/pdata/1/procs
- 4ba/170-13C/pdata/1/title
- 4ba/170-13C/precom.output
- 4ba/170-13C/prosol_History
- 4ba/170-13C/pulseprogram
- 4ba/170-13C/scon2
- 4ba/170-13C/shimvalues
- 4ba/170-13C/specpar
- 4ba/170-13C/stanprogram34081
- 4ba/170-13C/uxnmr.info
- 4ba/170-13C/uxnmr.par
- 4ba/170-13C/vtc_pid_settings
- 2a/
- 2a/160-13C/
- 2a/160-13C/acqu
- 2a/160-13C/acqus
- 2a/160-13C/audita.txt
- 2a/160-13C/cpdprg2
- 2a/160-13C/fid
- 2a/160-13C/format.temp
- 2a/160-13C/fq1list
- 2a/160-13C/pdata/
- 2a/160-13C/pdata/1/
- 2a/160-13C/pdata/1/1i
- 2a/160-13C/pdata/1/1r
- 2a/160-13C/pdata/1/auditp.txt
- 2a/160-13C/pdata/1/intrng
- 2a/160-13C/pdata/1/outd
- 2a/160-13C/pdata/1/parm.txt
- 2a/160-13C/pdata/1/peaklist.xml
- 2a/160-13C/pdata/1/peakrng
- 2a/160-13C/pdata/1/peaks
- 2a/160-13C/pdata/1/proc
- 2a/160-13C/pdata/1/procs
- 2a/160-13C/pdata/1/title
- 2a/160-13C/precom.output
- 2a/160-13C/prosol_History
- 2a/160-13C/pulseprogram
- 2a/160-13C/scon2
- 2a/160-13C/shimvalues
- 2a/160-13C/specpar
- 2a/160-13C/stanprogram119089
- 2a/160-13C/uxnmr.info
- 2a/160-13C/uxnmr.par
- 2a/160-13C/vtc_pid_settings
- 2a/80-1H/
- 2a/80-1H/acqu
- 2a/80-1H/acqus
- 2a/80-1H/audita.txt
- 2a/80-1H/fid
- 2a/80-1H/format.temp
- 2a/80-1H/fq1list
- 2a/80-1H/pdata/
- 2a/80-1H/pdata/1/
- 2a/80-1H/pdata/1/1i
- 2a/80-1H/pdata/1/1r
- 2a/80-1H/pdata/1/auditp.txt
- 2a/80-1H/pdata/1/intrng
- 2a/80-1H/pdata/1/outd
- 2a/80-1H/pdata/1/parm.txt
- 2a/80-1H/pdata/1/peaklist.xml
- 2a/80-1H/pdata/1/peakrng
- 2a/80-1H/pdata/1/peaks
- 2a/80-1H/pdata/1/proc
- 2a/80-1H/pdata/1/procs
- 2a/80-1H/pdata/1/title
- 2a/80-1H/precom.output
- 2a/80-1H/prosol_History
- 2a/80-1H/pulseprogram
- 2a/80-1H/scon2
- 2a/80-1H/shimvalues
- 2a/80-1H/specpar
- 2a/80-1H/stanprogram6989
- 2a/80-1H/uxnmr.info
- 2a/80-1H/uxnmr.par
- 2a/80-1H/vtc_pid_settings
- 2b/
- 2b/70-1H/
- 2b/70-1H/acqu
- 2b/70-1H/acqus
- 2b/70-1H/audita.txt
- 2b/70-1H/fid
- 2b/70-1H/format.temp
- 2b/70-1H/fq1list
- 2b/70-1H/pdata/
- 2b/70-1H/pdata/1/
- 2b/70-1H/pdata/1/1i
- 2b/70-1H/pdata/1/1r
- 2b/70-1H/pdata/1/auditp.txt
- 2b/70-1H/pdata/1/intrng
- 2b/70-1H/pdata/1/outd
- 2b/70-1H/pdata/1/parm.txt
- 2b/70-1H/pdata/1/peaklist.xml
- 2b/70-1H/pdata/1/peakrng
- 2b/70-1H/pdata/1/peaks
- 2b/70-1H/pdata/1/proc
- 2b/70-1H/pdata/1/procs
- 2b/70-1H/pdata/1/title
- 2b/70-1H/precom.output
- 2b/70-1H/prosol_History
- 2b/70-1H/pulseprogram
- 2b/70-1H/scon2
- 2b/70-1H/shimvalues
- 2b/70-1H/specpar
- 2b/70-1H/stanprogram143128
- 2b/70-1H/uxnmr.info
- 2b/70-1H/uxnmr.par
- 2b/70-1H/vtc_pid_settings
- 2b/80-13C/
- 2b/80-13C/acqu
- 2b/80-13C/acqus
- 2b/80-13C/audita.txt
- 2b/80-13C/cpdprg2
- 2b/80-13C/fid
- 2b/80-13C/format.temp
- 2b/80-13C/fq1list
- 2b/80-13C/pdata/
- 2b/80-13C/pdata/1/
- 2b/80-13C/pdata/1/1i
- 2b/80-13C/pdata/1/1r
- 2b/80-13C/pdata/1/auditp.txt
- 2b/80-13C/pdata/1/intrng
- 2b/80-13C/pdata/1/outd
- 2b/80-13C/pdata/1/parm.txt
- 2b/80-13C/pdata/1/peaklist.xml
- 2b/80-13C/pdata/1/peakrng
- 2b/80-13C/pdata/1/peaks
- 2b/80-13C/pdata/1/proc
- 2b/80-13C/pdata/1/procs
- 2b/80-13C/pdata/1/title
- 2b/80-13C/precom.output
- 2b/80-13C/prosol_History
- 2b/80-13C/pulseprogram
- 2b/80-13C/scon2
- 2b/80-13C/shimvalues
- 2b/80-13C/specpar
- 2b/80-13C/stanprogram143128
- 2b/80-13C/uxnmr.info
- 2b/80-13C/uxnmr.par
- 2b/80-13C/vtc_pid_settings
- 2c/
- 2c/10-13C/
- 2c/10-13C/acqu
- 2c/10-13C/acqus
- 2c/10-13C/adcInfo_TRX2.xml
- 2c/10-13C/audita.txt
- 2c/10-13C/cpdprg2
- 2c/10-13C/fid
- 2c/10-13C/format.temp
- 2c/10-13C/pdata/
- 2c/10-13C/pdata/1/
- 2c/10-13C/pdata/1/1i
- 2c/10-13C/pdata/1/1r
- 2c/10-13C/pdata/1/auditp.txt
- 2c/10-13C/pdata/1/intrng
- 2c/10-13C/pdata/1/outd
- 2c/10-13C/pdata/1/peaklist.xml
- 2c/10-13C/pdata/1/peakrng
- 2c/10-13C/pdata/1/peaks
- 2c/10-13C/pdata/1/proc
- 2c/10-13C/pdata/1/procs
- 2c/10-13C/pdata/1/title
- 2c/10-13C/prosol_History
- 2c/10-13C/pulseprogram
- 2c/10-13C/pulseprogram.precomp
- 2c/10-13C/scon2
- 2c/10-13C/shimvalues
- 2c/10-13C/specpar
- 2c/10-13C/topshimreport
- 2c/10-13C/uxnmr.info
- 2c/10-13C/uxnmr.par
- 2c/10-13C/vtc_pid_settings
- 2c/40-1H/
- 2c/40-1H/acqu
- 2c/40-1H/acqus
- 2c/40-1H/audita.txt
- 2c/40-1H/fid
- 2c/40-1H/format.temp
- 2c/40-1H/fq1list
- 2c/40-1H/pdata/
- 2c/40-1H/pdata/1/
- 2c/40-1H/pdata/1/1i
- 2c/40-1H/pdata/1/1r
- 2c/40-1H/pdata/1/auditp.txt
- 2c/40-1H/pdata/1/intrng
- 2c/40-1H/pdata/1/outd
- 2c/40-1H/pdata/1/parm.txt
- 2c/40-1H/pdata/1/peaklist.xml
- 2c/40-1H/pdata/1/peakrng
- 2c/40-1H/pdata/1/peaks
- 2c/40-1H/pdata/1/proc
- 2c/40-1H/pdata/1/procs
- 2c/40-1H/pdata/1/title
- 2c/40-1H/precom.output
- 2c/40-1H/prosol_History
- 2c/40-1H/pulseprogram
- 2c/40-1H/scon2
- 2c/40-1H/shimvalues
- 2c/40-1H/specpar
- 2c/40-1H/stanprogram4692
- 2c/40-1H/uxnmr.info
- 2c/40-1H/uxnmr.par
- 2c/40-1H/vtc_pid_settings
- 2d/
- 2d/120-13C/
- 2d/120-13C/acqu
- 2d/120-13C/acqus
- 2d/120-13C/audita.txt
- 2d/120-13C/cpdprg2
- 2d/120-13C/fid
- 2d/120-13C/format.temp
- 2d/120-13C/fq1list
- 2d/120-13C/pdata/
- 2d/120-13C/pdata/1/
- 2d/120-13C/pdata/1/1i
- 2d/120-13C/pdata/1/1r
- 2d/120-13C/pdata/1/auditp.txt
- 2d/120-13C/pdata/1/intrng
- 2d/120-13C/pdata/1/outd
- 2d/120-13C/pdata/1/parm.txt
- 2d/120-13C/pdata/1/peaklist.xml
- 2d/120-13C/pdata/1/peakrng
- 2d/120-13C/pdata/1/peaks
- 2d/120-13C/pdata/1/proc
- 2d/120-13C/pdata/1/procs
- 2d/120-13C/pdata/1/title
- 2d/120-13C/precom.output
- 2d/120-13C/prosol_History
- 2d/120-13C/pulseprogram
- 2d/120-13C/scon2
- 2d/120-13C/shimvalues
- 2d/120-13C/specpar
- 2d/120-13C/stanprogram4557
- 2d/120-13C/uxnmr.info
- 2d/120-13C/uxnmr.par
- 2d/120-13C/vtc_pid_settings
- 2d/60-1H/
- 2d/60-1H/acqu
- 2d/60-1H/acqus
- 2d/60-1H/audita.txt
- 2d/60-1H/fid
- 2d/60-1H/format.temp
- 2d/60-1H/fq1list
- 2d/60-1H/pdata/
- 2d/60-1H/pdata/1/
- 2d/60-1H/pdata/1/1i
- 2d/60-1H/pdata/1/1r
- 2d/60-1H/pdata/1/auditp.txt
[truncated: 2,112 more entries]
