# Supplementary material for: Synthesis of α,α-Diaryl-α-amino Acid Precursors by Reaction of Isocyanoacetate Esters with o-Quinone Diimides
Source: Org Lett. 2023 Jul 24;25(30):5608–12. doi: 10.1021/acs.orglett.3c01965 (PMC10853967; doi:10.1021/acs.orglett.3c01965)
Supplement: Supplementary file 2 — ol3c01965_si_002.zip [file ol3c01965_si_002.zip › 4ba/120-1H/audita.txt]

##TITLE= Audit trail, TopSpin 3.5 pl 7
##JCAMPDX= 5.01
##ORIGIN= Bruker BioSpin GmbH
##OWNER= dpx3
$$ /opt/data3/JRPE/Jan10-2020/120/audita.txt
##AUDIT TRAIL=  $$ (NUMBER, WHEN, WHO, WHERE, PROCESS, VERSION, WHAT)
(   1,<2020-01-10 18:20:44.367 +0100>,<dpx3>,<sc300>,<go4>,<TopSpin 3.5.7>,
      <created by zg
	started at 2020-01-10 18:18:45.418 +0100,
	POWCHK enabled, PULCHK disabled,
       configuration hash MD5:
       B8 09 4C EF 94 C8 09 07 12 E1 75 C4 11 F8 49 6C
       data hash MD5: 64K
       80 6F 21 AE 34 95 9C BC 3F 23 5F 99 9D AF 98 1E>)
(   2,<2020-01-10 18:20:44.397 +0100>,<dpx3>,<sc300>,<audit>,<TopSpin 3.5.7>,
      <user comment:
       ICON-NMR User ID: JRPE
       data hash MD5: 64K
       80 6F 21 AE 34 95 9C BC 3F 23 5F 99 9D AF 98 1E>)
(   3,<2020-01-10 18:20:52.039 +0100>,<dpx3>,<sc300>,<dirdata>,<TopSpin 3.5.7>,
      <wrpa from 1 120 "Jan10-2020" "/opt/JRPE"
       data hash MD5: 64K
       80 6F 21 AE 34 95 9C BC 3F 23 5F 99 9D AF 98 1E>)
##END=

$$ hash MD5
$$ 3D 41 5C D5 39 DF 52 9B 57 48 8A B3 6E 97 7A FB
