# Supplementary material for: Synthesis of α,α-Diaryl-α-amino Acid Precursors by Reaction of Isocyanoacetate Esters with o-Quinone Diimides
Source: Org Lett. 2023 Jul 24;25(30):5608–12. doi: 10.1021/acs.orglett.3c01965 (PMC10853967; doi:10.1021/acs.orglett.3c01965)
Supplement: Supplementary file 2 — ol3c01965_si_002.zip [file ol3c01965_si_002.zip › 4ba/120-1H/pdata/1/intrng]

P 0
9.665995   9.256276
9.255971   8.819670
8.210744   6.608532
2.377825   0.553796
