# Supplementary material for: Synthesis of α,α-Diaryl-α-amino Acid Precursors by Reaction of Isocyanoacetate Esters with o-Quinone Diimides
Source: Org Lett. 2023 Jul 24;25(30):5608–12. doi: 10.1021/acs.orglett.3c01965 (PMC10853967; doi:10.1021/acs.orglett.3c01965)
Supplement: Supplementary file 2 — ol3c01965_si_002.zip [file ol3c01965_si_002.zip › 4ba/120-1H/pdata/1/parm.txt]

Current Data Parameters
NAME         Jan10-2020              
EXPNO               120              
PROCNO                1              

F2 - Acquisition Parameters
Date_          20200110              
Time              18.20 h            
INSTRUM           spect              
PROBHD   Z104275_0397 (              
PULPROG            zg30              
TD                65536              
SOLVENT           CDCl3              
NS                   16              
DS                    2              
SWH            6009.615 Hz           
FIDRES         0.183399 Hz           
AQ            5.4525952 sec          
RG               208.65              
DW               83.200 usec         
DE                 6.50 usec         
TE                298.0 K            
D1           1.00000000 sec          
TD0                   1              
SFO1        300.1318533 MHz          
NUC1                 1H              
P1                10.30 usec         
PLW1        15.39200020 W            

F2 - Processing parameters
SI                65536              
SF          300.1300298 MHz          
WDW                  EM              
SSB      0              
LB                 0.30 Hz           
GB       0              
PC                 1.00              
