# Supplementary material for: Synthesis of α,α-Diaryl-α-amino Acid Precursors by Reaction of Isocyanoacetate Esters with o-Quinone Diimides
Source: Org Lett. 2023 Jul 24;25(30):5608–12. doi: 10.1021/acs.orglett.3c01965 (PMC10853967; doi:10.1021/acs.orglett.3c01965)
Supplement: Supplementary file 2 — ol3c01965_si_002.zip [file ol3c01965_si_002.zip › 4ba/120-1H/pdata/1/peaklist.xml]

<?xml version="1.0" encoding="UTF-8"?>
<PeakList>
  <PeakList1D>
    <PeakList1DHeader creator="dpx3" date="2020-01-10T18:20:48.270+01:00" expNo="120" name="Jan10-2020" owner="" procNo="1" source="/opt/JRPE">
      <PeakPickDetails>F1=16.087370ppm, F2=-3.936002ppm, MI=0.00cm, MAXI=10000.00cm, PC=1.000
      </PeakPickDetails>
    </PeakList1DHeader>
    <Peak1D F1="15.006277" intensity="2.435646e-03" type="0"/>
    <Peak1D F1="14.078925" intensity="2.127262e-03" type="0"/>
    <Peak1D F1="10.462992" intensity="2.139625e-03" type="0"/>
    <Peak1D F1="9.617683" intensity="2.423496e-03" type="0"/>
    <Peak1D F1="9.560843" intensity="4.120638e-03" type="0"/>
    <Peak1D F1="9.526389" intensity="1.130514e-02" type="0"/>
    <Peak1D F1="9.410833" intensity="7.223428e-01" type="0"/>
    <Peak1D F1="9.335939" intensity="5.021333e-03" type="0"/>
    <Peak1D F1="9.303057" intensity="3.148923e-03" type="0"/>
    <Peak1D F1="9.283289" intensity="2.628462e-03" type="0"/>
    <Peak1D F1="9.259773" intensity="3.895599e-03" type="0"/>
    <Peak1D F1="9.225033" intensity="2.761713e-03" type="0"/>
    <Peak1D F1="9.179792" intensity="9.660744e-03" type="0"/>
    <Peak1D F1="9.132119" intensity="4.317085e-03" type="0"/>
    <Peak1D F1="9.082935" intensity="1.785822e-02" type="0"/>
    <Peak1D F1="9.041512" intensity="7.048024e-01" type="0"/>
    <Peak1D F1="8.923204" intensity="2.731065e-03" type="0"/>
    <Peak1D F1="8.914746" intensity="2.512848e-03" type="0"/>
    <Peak1D F1="8.889786" intensity="2.895995e-03" type="0"/>
    <Peak1D F1="8.186175" intensity="8.334242e-03" type="0"/>
    <Peak1D F1="8.165792" intensity="8.877276e-03" type="0"/>
    <Peak1D F1="8.120650" intensity="2.839846e-03" type="0"/>
    <Peak1D F1="8.034705" intensity="6.470367e-03" type="0"/>
    <Peak1D F1="8.010167" intensity="1.768839e-02" type="0"/>
    <Peak1D F1="8.005121" intensity="1.809720e-02" type="0"/>
    <Peak1D F1="7.985674" intensity="2.087548e-02" type="0"/>
    <Peak1D F1="7.981205" intensity="2.100618e-02" type="0"/>
    <Peak1D F1="7.953338" intensity="7.807114e-02" type="0"/>
    <Peak1D F1="7.925102" intensity="1.662431e+00" type="0"/>
    <Peak1D F1="7.921430" intensity="1.407838e+00" type="0"/>
    <Peak1D F1="7.902115" intensity="1.414006e+00" type="0"/>
    <Peak1D F1="7.897837" intensity="1.768722e+00" type="0"/>
    <Peak1D F1="7.850330" intensity="2.769184e-02" type="0"/>
    <Peak1D F1="7.807687" intensity="1.118331e-02" type="0"/>
    <Peak1D F1="7.780948" intensity="1.245323e-02" type="0"/>
    <Peak1D F1="7.703529" intensity="8.893973e-03" type="0"/>
    <Peak1D F1="7.654874" intensity="2.023032e-02" type="0"/>
    <Peak1D F1="7.626845" intensity="2.143168e-02" type="0"/>
    <Peak1D F1="7.610716" intensity="9.334917e-03" type="0"/>
    <Peak1D F1="7.600137" intensity="1.463755e-02" type="0"/>
    <Peak1D F1="7.539112" intensity="7.884089e-01" type="0"/>
    <Peak1D F1="7.518655" intensity="9.280179e-01" type="0"/>
    <Peak1D F1="7.511092" intensity="1.759167e+00" type="0"/>
    <Peak1D F1="7.476997" intensity="1.735700e-01" type="0"/>
    <Peak1D F1="7.472683" intensity="1.349689e-01" type="0"/>
    <Peak1D F1="7.461915" intensity="2.622719e-01" type="0"/>
    <Peak1D F1="7.452453" intensity="6.096389e-01" type="0"/>
    <Peak1D F1="7.444256" intensity="2.929886e-01" type="0"/>
    <Peak1D F1="7.436927" intensity="6.772046e-01" type="0"/>
    <Peak1D F1="7.428786" intensity="7.361993e-01" type="0"/>
    <Peak1D F1="7.424152" intensity="4.318002e-01" type="0"/>
    <Peak1D F1="7.418186" intensity="4.691277e-01" type="0"/>
    <Peak1D F1="7.413519" intensity="6.677125e-01" type="0"/>
    <Peak1D F1="7.402435" intensity="1.016648e+00" type="0"/>
    <Peak1D F1="7.398164" intensity="6.486985e-01" type="0"/>
    <Peak1D F1="7.389933" intensity="1.049042e+00" type="0"/>
    <Peak1D F1="7.383732" intensity="8.521132e-01" type="0"/>
    <Peak1D F1="7.377373" intensity="1.217636e+00" type="0"/>
    <Peak1D F1="7.371141" intensity="8.382280e-01" type="0"/>
    <Peak1D F1="7.364992" intensity="1.151310e+00" type="0"/>
    <Peak1D F1="7.354467" intensity="5.679519e-01" type="0"/>
    <Peak1D F1="7.348730" intensity="4.142128e-01" type="0"/>
    <Peak1D F1="7.342056" intensity="4.217757e-01" type="0"/>
    <Peak1D F1="7.336686" intensity="2.694212e-01" type="0"/>
    <Peak1D F1="7.283339" intensity="2.005355e-02" type="0"/>
    <Peak1D F1="7.247891" intensity="3.483252e-02" type="0"/>
    <Peak1D F1="7.233700" intensity="3.419642e-02" type="0"/>
    <Peak1D F1="7.222266" intensity="4.879196e-02" type="0"/>
    <Peak1D F1="7.209348" intensity="4.864673e-02" type="0"/>
    <Peak1D F1="7.184916" intensity="3.159501e+00" type="0"/>
    <Peak1D F1="7.136744" intensity="4.397266e-01" type="0"/>
    <Peak1D F1="7.111539" intensity="2.934061e+00" type="0"/>
    <Peak1D F1="7.106237" intensity="2.839072e+00" type="0"/>
    <Peak1D F1="7.091997" intensity="8.784202e-01" type="0"/>
    <Peak1D F1="7.084187" intensity="7.901919e-01" type="0"/>
    <Peak1D F1="7.063072" intensity="4.692342e-01" type="0"/>
    <Peak1D F1="7.055984" intensity="4.658624e-01" type="0"/>
    <Peak1D F1="7.018110" intensity="1.548488e-02" type="0"/>
    <Peak1D F1="7.010917" intensity="1.461961e-02" type="0"/>
    <Peak1D F1="6.968936" intensity="6.000578e-03" type="0"/>
    <Peak1D F1="6.957513" intensity="5.386988e-03" type="0"/>
    <Peak1D F1="6.932837" intensity="4.327027e-03" type="0"/>
    <Peak1D F1="6.916951" intensity="4.105742e-03" type="0"/>
    <Peak1D F1="6.833805" intensity="2.583385e-02" type="0"/>
    <Peak1D F1="6.816726" intensity="9.383174e-03" type="0"/>
    <Peak1D F1="6.745974" intensity="3.814167e-03" type="0"/>
    <Peak1D F1="6.716668" intensity="2.833070e-03" type="0"/>
    <Peak1D F1="6.702883" intensity="2.945205e-03" type="0"/>
    <Peak1D F1="6.679530" intensity="3.183088e-03" type="0"/>
    <Peak1D F1="6.616283" intensity="2.239467e-02" type="0"/>
    <Peak1D F1="6.604488" intensity="1.842873e-02" type="0"/>
    <Peak1D F1="6.596329" intensity="1.934604e-02" type="0"/>
    <Peak1D F1="6.584501" intensity="2.073664e-02" type="0"/>
    <Peak1D F1="5.268919" intensity="2.297715e-03" type="0"/>
    <Peak1D F1="5.217135" intensity="1.465881e-02" type="0"/>
    <Peak1D F1="4.077017" intensity="1.139663e-02" type="0"/>
    <Peak1D F1="4.053187" intensity="3.311223e-02" type="0"/>
    <Peak1D F1="4.029456" intensity="3.488334e-02" type="0"/>
    <Peak1D F1="4.005624" intensity="1.212269e-02" type="0"/>
    <Peak1D F1="3.840847" intensity="4.319943e-02" type="0"/>
    <Peak1D F1="3.696142" intensity="2.649452e-03" type="0"/>
    <Peak1D F1="3.662954" intensity="2.376377e-03" type="0"/>
    <Peak1D F1="3.638640" intensity="2.769654e-03" type="0"/>
    <Peak1D F1="3.615139" intensity="2.477304e-03" type="0"/>
    <Peak1D F1="3.586287" intensity="4.178309e-03" type="0"/>
    <Peak1D F1="3.550829" intensity="3.562033e-03" type="0"/>
    <Peak1D F1="3.490433" intensity="3.202821e-03" type="0"/>
    <Peak1D F1="3.461769" intensity="3.136351e-03" type="0"/>
    <Peak1D F1="3.425828" intensity="3.036573e-03" type="0"/>
    <Peak1D F1="3.384472" intensity="2.124404e-03" type="0"/>
    <Peak1D F1="3.355350" intensity="2.373167e-03" type="0"/>
    <Peak1D F1="3.322927" intensity="2.375095e-03" type="0"/>
    <Peak1D F1="3.237863" intensity="2.445354e-03" type="0"/>
    <Peak1D F1="2.234755" intensity="4.816912e-03" type="0"/>
    <Peak1D F1="2.223970" intensity="5.084082e-03" type="0"/>
    <Peak1D F1="2.201215" intensity="5.677972e-03" type="0"/>
    <Peak1D F1="2.175784" intensity="4.470643e-03" type="0"/>
    <Peak1D F1="2.148773" intensity="3.187825e-03" type="0"/>
    <Peak1D F1="2.118268" intensity="4.166625e-03" type="0"/>
    <Peak1D F1="2.087660" intensity="5.973174e-02" type="0"/>
    <Peak1D F1="2.063171" intensity="5.416480e-03" type="0"/>
    <Peak1D F1="2.044632" intensity="5.958691e-03" type="0"/>
    <Peak1D F1="1.963843" intensity="1.735785e-01" type="0"/>
    <Peak1D F1="1.858650" intensity="6.691983e-01" type="0"/>
    <Peak1D F1="1.747329" intensity="1.705178e-02" type="0"/>
    <Peak1D F1="1.606977" intensity="7.759338e-03" type="0"/>
    <Peak1D F1="1.559542" intensity="3.299703e-02" type="0"/>
    <Peak1D F1="1.526806" intensity="1.466991e-02" type="0"/>
    <Peak1D F1="1.502823" intensity="6.023223e-02" type="0"/>
    <Peak1D F1="1.426138" intensity="2.034337e-02" type="0"/>
    <Peak1D F1="1.411709" intensity="1.034204e-02" type="0"/>
    <Peak1D F1="1.388537" intensity="2.814046e-02" type="0"/>
    <Peak1D F1="1.359430" intensity="2.884716e-02" type="0"/>
    <Peak1D F1="1.346873" intensity="5.533770e-02" type="0"/>
    <Peak1D F1="1.343211" intensity="6.055001e-02" type="0"/>
    <Peak1D F1="1.293062" intensity="1.500000e+01" type="0"/>
    <Peak1D F1="1.254686" intensity="2.321819e-01" type="0"/>
    <Peak1D F1="1.204054" intensity="1.013717e-01" type="0"/>
    <Peak1D F1="1.180641" intensity="2.392225e-01" type="0"/>
    <Peak1D F1="1.156569" intensity="7.584337e-02" type="0"/>
    <Peak1D F1="1.121872" intensity="1.745441e-02" type="0"/>
    <Peak1D F1="1.107357" intensity="1.497398e-02" type="0"/>
    <Peak1D F1="1.079388" intensity="6.895612e-02" type="0"/>
    <Peak1D F1="1.018757" intensity="1.029895e-02" type="0"/>
    <Peak1D F1="1.004718" intensity="8.191318e-03" type="0"/>
    <Peak1D F1="0.991442" intensity="8.034553e-03" type="0"/>
    <Peak1D F1="0.973807" intensity="7.785675e-03" type="0"/>
    <Peak1D F1="0.942821" intensity="6.902069e-03" type="0"/>
    <Peak1D F1="0.886206" intensity="7.095534e-03" type="0"/>
    <Peak1D F1="0.806882" intensity="3.809957e-02" type="0"/>
    <Peak1D F1="0.783098" intensity="2.705134e-02" type="0"/>
    <Peak1D F1="0.753400" intensity="1.522027e-02" type="0"/>
    <Peak1D F1="0.683122" intensity="4.142102e-03" type="0"/>
    <Peak1D F1="0.666892" intensity="3.025540e-03" type="0"/>
    <Peak1D F1="0.639836" intensity="2.599001e-03" type="0"/>
    <Peak1D F1="0.607375" intensity="2.884819e-03" type="0"/>
    <Peak1D F1="0.569594" intensity="2.928518e-03" type="0"/>
    <Peak1D F1="-0.000152" intensity="1.229376e-01" type="0"/>
    <Peak1D F1="-2.901572" intensity="2.130858e-03" type="0"/>
  </PeakList1D>
</PeakList>
