# Supplementary material for: Synthesis of α,α-Diaryl-α-amino Acid Precursors by Reaction of Isocyanoacetate Esters with o-Quinone Diimides
Source: Org Lett. 2023 Jul 24;25(30):5608–12. doi: 10.1021/acs.orglett.3c01965 (PMC10853967; doi:10.1021/acs.orglett.3c01965)
Supplement: Supplementary file 2 — ol3c01965_si_002.zip [file ol3c01965_si_002.zip › 4ba/120-1H/shimvalues]

# Fri Jan 10 18:20:44 2020
#$$PROBEIDENTIFIER=Z104275_0397
#$$PROBENAME=PA BBO 300S1 BBF-H-D-05 Z
#$$SHIMID=313232
#
# Active Shim Gradients
#
Z           		2823            
Z2          		-809            
Z3          		-1640           
Z4          		-3700           
Z5          		-1181           
Z6          		15125           
X           		-241            
XZ          		-1268           
XZ2         		4979            
XZ3         		-4770           
Y           		526             
YZ          		-2459           
YZ2         		8363            
YZ3         		4345            
XY          		1145            
XYZ         		10049           
(X2-Y2)     		-1808           
(X2-Y2)Z    		2191            
X3          		5285            
Y3          		-2296           
#
# Lock Parameter
#
FIELD		7413.877
LOCKPHASE		7.400   
LOCKPOWER		-30.000 
LOCKGAIN		117.951 
LOCKDC		-75.000 
LOCKSHIFT		7.240   
LOOPGAIN		-12.000 
LOOPTIME		0.400   
LOOPFILTER		100.000 
#
IEEE64_VERSION_CODE 1
#
# Shim currents 
#
SHIM_SETTING [1 ]  1369.10427675   
SHIM_SETTING [2 ]  -400.35433473   
SHIM_SETTING [3 ]  -862.49052994   
SHIM_SETTING [4 ]  -1946.08667334  
SHIM_SETTING [5 ]  -621.16299484   
SHIM_SETTING [6 ]  -126.76600000   
SHIM_SETTING [7 ]  -666.96800000   
SHIM_SETTING [8 ]  2618.95400000   
SHIM_SETTING [9 ]  -951.00800000   
SHIM_SETTING [10]  602.27000000    
SHIM_SETTING [11]  276.67600000    
SHIM_SETTING [12]  -1293.43400000  
SHIM_SETTING [13]  4398.93800000   
SHIM_SETTING [14]  2285.47000000   
SHIM_SETTING [15]  7955.96800000   
SHIM_SETTING [16]  1152.46600000   
SHIM_SETTING [17]  -2509.02000000  
SHIM_SETTING [18]  5285.77400000   
SHIM_SETTING [19]  2779.91000000   
SHIM_SETTING [20]  -1207.69600000  
