# Supplementary material for: Synthesis of α,α-Diaryl-α-amino Acid Precursors by Reaction of Isocyanoacetate Esters with o-Quinone Diimides
Source: Org Lett. 2023 Jul 24;25(30):5608–12. doi: 10.1021/acs.orglett.3c01965 (PMC10853967; doi:10.1021/acs.orglett.3c01965)
Supplement: Supplementary file 2 — ol3c01965_si_002.zip [file ol3c01965_si_002.zip › 4ba/170-13C/pdata/1/auditp.txt]

##TITLE= Audit trail, TopSpin 3.5 pl 7
##JCAMPDX= 5.01
##ORIGIN= Bruker BioSpin GmbH
##OWNER= dpx3
$$ /opt/data3/JRPE/Jan10-2020/170/pdata/1/auditp.txt
##AUDIT TRAIL=  $$ (NUMBER, WHEN, WHO, WHERE, PROCESS, VERSION, WHAT)
(   1,<2020-01-10 23:01:10.121 +0100>,<dpx3>,<sc300>,<go4>,<TopSpin 3.5.7>,
      <created by zg
	started at 2020-01-10 22:32:07.446 +0100,
	POWCHK enabled, PULCHK disabled,
       configuration hash MD5:
       B8 09 4C EF 94 C8 09 07 12 E1 75 C4 11 F8 49 6C
       data hash MD5: 64K
       32 A9 1F B1 07 5D A7 53 B3 0D AB 58 AF 22 04 CB>)
(   2,<2020-01-10 23:01:10.153 +0100>,<dpx3>,<sc300>,<audit>,<TopSpin 3.5.7>,
      <user comment:
       ICON-NMR User ID: JRPE
       data hash MD5: 64K
       32 A9 1F B1 07 5D A7 53 B3 0D AB 58 AF 22 04 CB>)
(   3,<2020-01-10 23:01:10.451 +0100>,<dpx3>,<sc300>,<proc1d>,<TopSpin 3.5.7>,
      <Start of raw data processing
       ef LB = 1 FT_mod = 6 PKNL = 1 SI = 32K 
       data hash MD5: 32K
       72 9B C7 5C 93 CB 93 53 3B F2 DE 1B EA 2B 31 00>)
(   4,<2020-01-10 23:01:10.598 +0100>,<dpx3>,<sc300>,<proc1d>,<TopSpin 3.5.7>,
      <apk 
       data hash MD5: 32K
       5C A3 E7 18 16 12 D5 70 1A B2 53 87 C7 21 14 22>)
(   5,<2020-01-10 23:01:10.628 +0100>,<dpx3>,<sc300>,<proc1d>,<TopSpin 3.5.7>,
      <abs ABSG = 5 
       data hash MD5: 32K
       1F 8E 63 D4 E9 10 C1 7A AA 69 74 DE 77 90 E4 0D>)
(   6,<2020-01-10 23:01:23.723 +0100>,<dpx3>,<sc300>,<dirdata>,<TopSpin 3.5.7>,
      <wrpa from 1 170 "Jan10-2020" "/opt/JRPE"
       data hash MD5: 32K
       1F 8E 63 D4 E9 10 C1 7A AA 69 74 DE 77 90 E4 0D>)
##END=

$$ hash MD5
$$ BD A3 CB 6C 6A CF A1 0F B5 5E F4 90 B7 29 D4 3E
