# Supplementary material for: Synthesis of α,α-Diaryl-α-amino Acid Precursors by Reaction of Isocyanoacetate Esters with o-Quinone Diimides
Source: Org Lett. 2023 Jul 24;25(30):5608–12. doi: 10.1021/acs.orglett.3c01965 (PMC10853967; doi:10.1021/acs.orglett.3c01965)
Supplement: Supplementary file 2 — ol3c01965_si_002.zip [file ol3c01965_si_002.zip › 4ba/170-13C/pdata/1/intrng]

P 0
166.751851   166.099863
142.005610   141.712582
133.859423   133.295344
132.452887   131.969391
130.540878   130.233198
130.035404   129.705747
129.090388   128.467702
128.277234   127.896297
127.888971   127.427452
127.420126   127.075818
126.914652   126.628950
125.346951   125.024620
124.658334   124.108906
82.769937   82.447606
77.722524   76.806811
76.799485   76.250057
68.169801   67.891424
27.937014   26.735598
