# Supplementary material for: Synthesis of α,α-Diaryl-α-amino Acid Precursors by Reaction of Isocyanoacetate Esters with o-Quinone Diimides
Source: Org Lett. 2023 Jul 24;25(30):5608–12. doi: 10.1021/acs.orglett.3c01965 (PMC10853967; doi:10.1021/acs.orglett.3c01965)
Supplement: Supplementary file 2 — ol3c01965_si_002.zip [file ol3c01965_si_002.zip › 4ba/170-13C/pdata/1/peaklist.xml]

<?xml version="1.0" encoding="UTF-8"?>
<PeakList>
  <PeakList1D>
    <PeakList1DHeader creator="dpx3" date="2020-01-10T23:01:10.641+01:00" expNo="170" name="Jan10-2020" owner="" procNo="1" source="/opt/JRPE">
      <PeakPickDetails>F1=220.024399ppm, F2=-20.024395ppm, MI=0.00cm, MAXI=10000.00cm, PC=1.400
      </PeakPickDetails>
    </PeakList1DHeader>
    <Peak1D F1="173.005325" intensity="3.002636e+00" type="0"/>
    <Peak1D F1="166.611511" intensity="2.795307e+00" type="0"/>
    <Peak1D F1="166.229187" intensity="3.259197e+00" type="0"/>
    <Peak1D F1="144.283432" intensity="2.798903e+00" type="0"/>
    <Peak1D F1="141.857880" intensity="3.030726e+00" type="0"/>
    <Peak1D F1="133.714996" intensity="2.692050e+00" type="0"/>
    <Peak1D F1="133.424561" intensity="3.265735e+00" type="0"/>
    <Peak1D F1="132.259338" intensity="3.726501e+00" type="0"/>
    <Peak1D F1="132.113663" intensity="3.633145e+00" type="0"/>
    <Peak1D F1="130.364243" intensity="3.294831e+00" type="0"/>
    <Peak1D F1="129.828903" intensity="3.411068e+00" type="0"/>
    <Peak1D F1="128.793777" intensity="1.020385e+01" type="0"/>
    <Peak1D F1="128.764954" intensity="1.021855e+01" type="0"/>
    <Peak1D F1="128.022781" intensity="8.764757e+00" type="0"/>
    <Peak1D F1="127.632263" intensity="8.674680e+00" type="0"/>
    <Peak1D F1="127.566132" intensity="8.776620e+00" type="0"/>
    <Peak1D F1="127.329720" intensity="8.927629e+00" type="0"/>
    <Peak1D F1="127.264313" intensity="4.037413e+00" type="0"/>
    <Peak1D F1="126.769684" intensity="3.113444e+00" type="0"/>
    <Peak1D F1="125.170799" intensity="3.582541e+00" type="0"/>
    <Peak1D F1="124.491173" intensity="2.991963e+00" type="0"/>
    <Peak1D F1="82.598129" intensity="4.742669e+00" type="0"/>
    <Peak1D F1="77.467796" intensity="2.680102e+01" type="0"/>
    <Peak1D F1="77.244804" intensity="1.979747e+00" type="0"/>
    <Peak1D F1="77.044296" intensity="2.753376e+01" type="0"/>
    <Peak1D F1="76.620522" intensity="2.706634e+01" type="0"/>
    <Peak1D F1="68.030571" intensity="4.017559e+00" type="0"/>
    <Peak1D F1="27.773258" intensity="1.500000e+01" type="0"/>
  </PeakList1D>
</PeakList>
