# Supplementary material for: Synthesis of α,α-Diaryl-α-amino Acid Precursors by Reaction of Isocyanoacetate Esters with o-Quinone Diimides
Source: Org Lett. 2023 Jul 24;25(30):5608–12. doi: 10.1021/acs.orglett.3c01965 (PMC10853967; doi:10.1021/acs.orglett.3c01965)
Supplement: Supplementary file 2 — ol3c01965_si_002.zip [file ol3c01965_si_002.zip › 2a/160-13C/pdata/1/auditp.txt]

##TITLE= Audit trail, TopSpin 3.5 pl 7
##JCAMPDX= 5.01
##ORIGIN= Bruker BioSpin GmbH
##OWNER= dpx3
$$ /opt/data3/JRPE/Jun12-2019/160/pdata/1/auditp.txt
##AUDIT TRAIL=  $$ (NUMBER, WHEN, WHO, WHERE, PROCESS, VERSION, WHAT)
(   1,<2019-06-12 20:33:06.231 +0200>,<dpx3>,<sc300>,<go4>,<TopSpin 3.5.7>,
      <created by zg
	started at 2019-06-12 20:04:03.807 +0200,
	POWCHK enabled, PULCHK disabled,
       configuration hash MD5:
       91 E4 D3 8A D1 57 7B FA 1A 82 3D FE C8 E5 1D 49
       data hash MD5: 64K
       4F 88 54 3E 8C CD 3F B8 98 6F A8 43 BC 58 BC F5>)
(   2,<2019-06-12 20:33:06.264 +0200>,<dpx3>,<sc300>,<audit>,<TopSpin 3.5.7>,
      <user comment:
       ICON-NMR User ID: JRPE
       data hash MD5: 64K
       4F 88 54 3E 8C CD 3F B8 98 6F A8 43 BC 58 BC F5>)
(   3,<2019-06-12 20:33:06.611 +0200>,<dpx3>,<sc300>,<proc1d>,<TopSpin 3.5.7>,
      <Start of raw data processing
       ef LB = 1 FT_mod = 6 PKNL = 1 SI = 32K 
       data hash MD5: 32K
       7A 6A 32 CD 79 BC CE DC 3B E3 51 9A CF 27 03 35>)
(   4,<2019-06-12 20:33:06.785 +0200>,<dpx3>,<sc300>,<proc1d>,<TopSpin 3.5.7>,
      <apk 
       data hash MD5: 32K
       73 16 C8 9A 67 E9 2E 7D 82 9B D0 75 E5 84 A9 7E>)
(   5,<2019-06-12 20:33:06.819 +0200>,<dpx3>,<sc300>,<proc1d>,<TopSpin 3.5.7>,
      <abs ABSG = 5 
       data hash MD5: 32K
       BE A8 F8 5B 0A 6F 38 02 DD 2E 4F 55 7A 75 D4 50>)
(   6,<2019-06-12 20:33:10.883 +0200>,<dpx3>,<sc300>,<dirdata>,<TopSpin 3.5.7>,
      <wrpa from 1 160 "Jun12-2019" "/opt/JRPE"
       data hash MD5: 32K
       BE A8 F8 5B 0A 6F 38 02 DD 2E 4F 55 7A 75 D4 50>)
##END=

$$ hash MD5
$$ 04 D1 AE BE FD 35 D4 A8 37 81 91 C2 B9 0B 22 3A
