# Supplementary material for: Synthesis of α,α-Diaryl-α-amino Acid Precursors by Reaction of Isocyanoacetate Esters with o-Quinone Diimides
Source: Org Lett. 2023 Jul 24;25(30):5608–12. doi: 10.1021/acs.orglett.3c01965 (PMC10853967; doi:10.1021/acs.orglett.3c01965)
Supplement: Supplementary file 2 — ol3c01965_si_002.zip [file ol3c01965_si_002.zip › 2a/160-13C/pdata/1/peaklist.xml]

<?xml version="1.0" encoding="UTF-8"?>
<PeakList>
  <PeakList1D>
    <PeakList1DHeader creator="dpx3" date="2019-06-12T20:33:06.828+02:00" expNo="160" name="Jun12-2019" owner="" procNo="1" source="/opt/JRPE">
      <PeakPickDetails>F1=220.024399ppm, F2=-20.024395ppm, MI=0.00cm, MAXI=10000.00cm, PC=1.400
      </PeakPickDetails>
    </PeakList1DHeader>
    <Peak1D F1="179.576294" intensity="1.651690e+00" type="0"/>
    <Peak1D F1="152.402527" intensity="5.099675e-01" type="0"/>
    <Peak1D F1="134.468918" intensity="3.730844e+00" type="0"/>
    <Peak1D F1="133.409912" intensity="4.776437e+00" type="0"/>
    <Peak1D F1="132.008514" intensity="3.383194e+00" type="0"/>
    <Peak1D F1="129.048447" intensity="8.566292e+00" type="0"/>
    <Peak1D F1="128.704666" intensity="1.500000e+01" type="0"/>
    <Peak1D F1="77.460243" intensity="1.813843e+01" type="0"/>
    <Peak1D F1="77.239914" intensity="7.252782e-01" type="0"/>
    <Peak1D F1="77.036652" intensity="1.870936e+01" type="0"/>
    <Peak1D F1="76.612984" intensity="1.837450e+01" type="0"/>
  </PeakList1D>
</PeakList>
