# Supplementary material for: Synthesis of α,α-Diaryl-α-amino Acid Precursors by Reaction of Isocyanoacetate Esters with o-Quinone Diimides
Source: Org Lett. 2023 Jul 24;25(30):5608–12. doi: 10.1021/acs.orglett.3c01965 (PMC10853967; doi:10.1021/acs.orglett.3c01965)
Supplement: Supplementary file 2 — ol3c01965_si_002.zip [file ol3c01965_si_002.zip › 2a/160-13C/uxnmr.par]

##TITLE= Parameter file, TopSpin 3.5 pl 7
##JCAMPDX= 5.0
##DATATYPE= Parameter Values
##NPOINTS= 31	$$ modification sequence number
##ORIGIN= Bruker BioSpin GmbH
##OWNER= nmrsu
$$ 2019-05-13 10:49:24.313 +0200  dpx3@sc300
$$ /opt/topspin3.5pl7/conf/instr/spect/uxnmr.par
$$ process /opt/topspin3.5pl7/prog/mod/cfserverav3
##$ACB= 0
##$ACBTAT= (0..23)
0 66 66 50 0 0 0 0 0 0 0 0 0 0 0 0 0 0 0 0 0 0 0 0
##$ACBTBA= (0..23)
0 2 2 0 0 0 0 0 0 0 0 0 0 0 0 0 0 0 0 0 0 0 0 0
##$ACBTBLK= (0..23)
0 1 1 40 0 0 0 0 0 0 0 0 0 0 0 0 0 0 0 0 0 0 0 0
##$ACBTCTL= (0..23)
0 0 0 6 0 0 0 0 0 0 0 0 0 0 0 0 0 0 0 0 0 0 0 0
##$ACBTDI= (0..23)
0 102 102 -1779670252 0 0 0 0 0 0 0 0 0 0 0 0 0 0 0 0 0 0 0 0
##$ACBTDM= (0..23)
0 10 10 10 0 0 0 0 0 0 0 0 0 0 0 0 0 0 0 0 0 0 0 0
##$ACBTFHI= (0..23)
0 400 400 47 0 0 0 0 0 0 0 0 0 0 0 0 0 0 0 0 0 0 0 0
##$ACBTFL= (0..23)
0 73 74 8 0 0 0 0 0 0 0 0 0 0 0 0 0 0 0 0 0 0 0 0
##$ACBTFLO= (0..23)
0 9 9 45 0 0 0 0 0 0 0 0 0 0 0 0 0 0 0 0 0 0 0 0
##$ACBTINP= (0..23)
0 1 2 8 0 0 0 0 0 0 0 0 0 0 0 0 0 0 0 0 0 0 0 0
##$ACBTOUT= (0..23)
0 1 2 1 0 0 0 0 0 0 0 0 0 0 0 0 0 0 0 0 0 0 0 0
##$ACBTPO= (0..23)
0 150000 60000 5000 0 0 0 0 0 0 0 0 0 0 0 0 0 0 0 0 0 0 0 0
##$ACBTPW= (0..23)
0 10 10 1000 0 0 0 0 0 0 0 0 0 0 0 0 0 0 0 0 0 0 0 0
##$ACBTSB= (0..23)
0 0 0 0 0 0 0 0 0 0 0 0 0 0 0 0 0 0 0 0 0 0 0 0
##$ACBTSDT= (0..23)
0 -1 -1 2 0 0 0 0 0 0 0 0 0 0 0 0 0 0 0 0 0 0 0 0
##$ACBTY= <no>
##$AMPDFLT= no
##$AQSBDCH= (0..95)
0 0 0 0 0 0 0 0 0 0 255 255 255 255 255 255 255 255 255 255 255 255 255
255 255 255 255 255 255 255 255 255 255 255 255 255 255 255 255 255 255
255 255 255 255 255 255 255 255 255 255 255 255 255 255 255 255 255 255
255 255 255 255 255 255 255 255 255 255 255 255 255 255 255 255 255 255
255 255 255 255 255 255 255 255 255 255 255 255 255 255 255 255 255 255
255
##$AQSBDHW= (0..95)
5 1 0 0 0 0 0 0 0 0 255 255 255 255 255 255 255 255 255 255 255 255 255
255 255 255 255 255 255 255 255 255 255 255 255 255 255 255 255 255 255
255 255 255 255 255 255 255 255 255 255 255 255 255 255 255 255 255 255
255 255 255 255 255 255 255 255 255 255 255 255 255 255 255 255 255 255
255 255 255 255 255 255 255 255 255 255 255 255 255 255 255 255 255 255
255
##$AQSBDID= (0..95)
82 88 83 83 65 86 86 86 66 66 255 255 255 255 255 255 255 255 255 255 255
255 255 255 255 255 255 255 255 255 255 255 255 255 255 255 255 255 255
255 255 255 255 255 255 255 255 255 255 255 255 255 255 255 255 255 255
255 255 255 255 255 255 255 255 255 255 255 255 255 255 255 255 255 255
255 255 255 255 255 255 255 255 255 255 255 255 255 255 255 255 255 255
255 255 255
##$AQSBDNO= (0..95)
1 1 1 2 1 1 2 3 1 1 255 255 255 255 255 255 255 255 255 255 255 255 255
255 255 255 255 255 255 255 255 255 255 255 255 255 255 255 255 255 255
255 255 255 255 255 255 255 255 255 255 255 255 255 255 255 255 255 255
255 255 255 255 255 255 255 255 255 255 255 255 255 255 255 255 255 255
255 255 255 255 255 255 255 255 255 255 255 255 255 255 255 255 255 255
255
##$AQSBDSL= (0..95)
2 3 4 4 8 12 14 15 255 1 255 255 255 255 255 255 255 255 255 255 255 255
255 255 255 255 255 255 255 255 255 255 255 255 255 255 255 255 255 255
255 255 255 255 255 255 255 255 255 255 255 255 255 255 255 255 255 255
255 255 255 255 255 255 255 255 255 255 255 255 255 255 255 255 255 255
255 255 255 255 255 255 255 255 255 255 255 255 255 255 255 255 255 255
255 255
##$AQSBDTY= (0..95)
67 214 50 50 5 148 147 145 217 7 255 255 255 255 255 255 255 255 255 255
255 255 255 255 255 255 255 255 255 255 255 255 255 255 255 255 255 255
255 255 255 255 255 255 255 255 255 255 255 255 255 255 255 255 255 255
255 255 255 255 255 255 255 255 255 255 255 255 255 255 255 255 255 255
255 255 255 255 255 255 255 255 255 255 255 255 255 255 255 255 255 255
255 255 255 255
##$AQSBUAD= (0..95)
16 52 36 37 54 160 161 162 32 32 255 255 255 255 255 255 255 255 255 255
255 255 255 255 255 255 255 255 255 255 255 255 255 255 255 255 255 255
255 255 255 255 255 255 255 255 255 255 255 255 255 255 255 255 255 255
255 255 255 255 255 255 255 255 255 255 255 255 255 255 255 255 255 255
255 255 255 255 255 255 255 255 255 255 255 255 255 255 255 255 255 255
255 255 255 255
##$AQSECL= (0..95)
0 5 3 3 9 2 0 1 1 255 255 255 255 255 255 255 255 255 255 255 255 255 255
255 255 255 255 255 255 255 255 255 255 255 255 255 255 255 255 255 255
255 255 255 255 255 255 255 255 255 255 255 255 255 255 255 255 255 255
255 255 255 255 255 255 255 255 255 255 255 255 255 255 255 255 255 255
255 255 255 255 255 255 255 255 255 255 255 255 255 255 255 255 255 255
255
##$AQSECLS= (0..95)
4 2 3 3 2 1 1 2 2 255 255 255 255 255 255 255 255 255 255 255 255 255 255
255 255 255 255 255 255 255 255 255 255 255 255 255 255 255 255 255 255
255 255 255 255 255 255 255 255 255 255 255 255 255 255 255 255 255 255
255 255 255 255 255 255 255 255 255 255 255 255 255 255 255 255 255 255
255 255 255 255 255 255 255 255 255 255 255 255 255 255 255 255 255 255
255
##$AQSETH1= <no>
##$AQSETH2= <no>
##$AQSSPLT= no
##$ATT19F= (0..1)
0 0
##$ATT1H= (0..1)
0 0
##$ATT3H= (0..1)
0 0
##$ATTX= (0..1)
0 0
##$ATTY= (0..1)
0 0
##$ATTZ= (0..1)
0 0
##$BACSAIR= yes
##$BACSCAP= 60
##$BACSDEL= 10
##$BACSFCM= no
##$BACSOPT= <>
##$BACSTY= <tty01>
##$BARPTY= <no>
##$BFREQ= 300.13
##$BGAETH= (0..9)
<no> <no> <no> <no> <no> <no> <no> <no> <no> <no>
##$BIRDS= yes
##$BMPC= 0
##$BMPCTY= <no>
##$BPSUTY= <no>
##$BSMS= 2
##$BSMS19FLock= no
##$BSMSETH= <149.236.99.20>
##$BSMSTY= <no>
##$BgaChFac2= (0..7)
0 0 0 0 0 0 0 0
##$BgaChMap= (0..7)
0 0 0 0 0 0 0 0
##$BgaChMaxv= (0..7)
0 0 0 0 0 0 0 0
##$BgaChRouting= (0..63)
0 0 0 0 0 0 0 0 0 0 0 0 0 0 0 0 0 0 0 0 0 0 0 0 0 0 0 0 0 0 0 0 0 0 0 0
0 0 0 0 0 0 0 0 0 0 0 0 0 0 0 0 0 0 0 0 0 0 0 0 0 0 0 0
##$BgaChShimMap= (0..7)
0 0 0 0 0 0 0 0
##$BgaChShimMaxv= (0..7)
0 0 0 0 0 0 0 0
##$BlaEth= (0..9)
<no> <149.236.99.20> <no> <no> <no> <no> <no> <no> <> <>
##$BlaNam= (0..9)
<BLA2BB 150/60 20-400> <BSMS/2 LOCK TRANSCEIVER 300> <> <> <> <> <> <>
<> <>
##$BlaPN= (0..9)
<W1345049> <Z109887> <> <> <> <> <> <> <> <>
##$BlaSN= (0..9)
<5655> <00554> <> <> <> <> <> <> <> <>
##$BsmsAuxEth= <no>
##$CFASMOD= (0..7)
1 1 1 1 1 1 1 1
##$CFASMUL= (0..7)
1 1 1 1 1 1 1 1
##$CNFTXDR= (0..7)
6 6 0 0 0 0 0 0
##$COMDIG2= 0
##$CPDBTY= <no>
##$CRCOTY= <no>
##$CSW1= (0..31)
1 1 8 0 0 0 0 0 0 0 0 0 0 0 0 0 0 0 0 0 0 0 0 0 0 0 0 0 0 0 0 0
##$CSW2= (0..31)
2 2 0 0 0 0 0 0 0 0 0 0 0 0 0 0 0 0 0 0 0 0 0 0 0 0 0 0 0 0 0 0
##$CSWNUM= (0..7)
2 1 0 0 0 0 0 0
##$ConsolePnSn= <Z133001_00156>
##$CryoProAccPnSn= <>
##$Ctb1Eth= <no>
##$CubeEth= (0..7)
<no> <no> <no> <no> <no> <no> <no> <no>
##$CustRegisterNo= <>
##$DATSTAT= no
##$DIGI140= (0..7)
0 0 0 0 0 0 0 0
##$DIGIB12= (0..7)
0 0 0 0 0 0 0 0
##$DIGIB16= (0..7)
0 0 0 0 0 0 0 0
##$DIGIFA= (0..7)
0 0 0 0 0 0 0 0
##$DIGIFOURIER= 0
##$DIGIHA= (0..7)
0 0 0 0 0 0 0 0
##$DIGIHAF= (0..7)
0 0 0 0 0 0 0 0
##$DIGIHRD= (0..7)
0 0 0 0 0 0 0 0
##$DIGIIA= (0..7)
0 0 0 0 0 0 0 0
##$DIGIO16= (0..7)
0 0 0 0 0 0 0 0
##$DIGISA= (0..7)
0 0 0 0 0 0 0 0
##$DIGISAF= (0..7)
0 0 0 0 0 0 0 0
##$DIGISL= (0..7)
0 0 0 0 0 0 0 0
##$DIGITYI= (0..7)
0 0 0 0 0 0 0 0
##$DIGITYP= (0..7)
0 0 0 0 0 0 0 0
##$DIGITZ= 0
##$DPPFAC= 1
##$DRMSETH= <no>
##$DRU= yes
##$DRUETH= (0..33)
<no> <149.236.99.89> <no> <no> <no> <no> <no> <no> <no> <no> <no> <no>
<no> <no> <no> <no> <no> <no> <no> <no> <no> <no> <no> <no> <no> <no> <no>
<no> <no> <no> <no> <no> <no> <no>
##$Description= <AVANCE NANOBAY V3-I 300MHZ>
##$DppType= 0
##$FCUMEM= (0..7)
16777208 16777208 0 0 0 0 0 0
##$FCUPAL= (0..7)
0 0 0 0 0 0 0 0
##$FGSVTY= <no>
##$FQMIX= 0
##$FUNCMOD= <>
##$FourPeriBdEth= <no>
##$FourShimBdEth= <no>
##$FourierPicsCon= no
##$GCUTYPE= 10
##$GCUTYPE2= 0
##$GPREDEL= 0
##$GPSCUTY= <no>
##$GRADRES= 5
##$GTUTY= <no>
##$GcConn= (0..1)
1 0
##$GradAmpGain= (0..7)
0 0 0 0 0 0 0 0
##$GradAmpMaxCurX= (0..7)
0 0 0 0 0 0 0 0
##$GradAmpMaxCurY= (0..7)
0 0 0 0 0 0 0 0
##$GradAmpMaxCurZ= (0..7)
9.99999904632568 0 0 0 0 0 0 0
##$GradAmpName= (0..7)
<GAB in BSMS> <> <> <> <> <> <> <>
##$GradAmpPN= (0..7)
<> <> <> <> <> <> <> <>
##$GradAmpSN= (0..7)
<> <> <> <> <> <> <> <>
##$GradAmpType= (0..7)
2 0 0 0 0 0 0 0
##$GradPowClkCtrl= 0
##$GradPowClkTime= 0
##$GradPowImax= 0
##$GradPowType= 0
##$GradPowVmax= 0
##$HDIETH= (0..5)
<no> <no> <no> <no> <no> <no>
##$HFAC= 3
##$HPCU= 0
##$HPCUTY= <no>
##$HPTXLP= (0..3)
-1 -1 -1 -1
##$HPTXPI= (0..3)
0 0 0 0
##$HPTXPO= (0..3)
0 0 0 0
##$HPTXTY= (0..3)
0 0 0 0
##$HpprCoverType= 0
##$IF451= 0
##$IFREQ= 1
##$INJPTY= <no>
##$INTFPR= 0
##$IPSOETH= <149.236.99.90>
##$IPSOTYPE= 2
##$LDUETH= (0..0)
<no>
##$LOCKCONF= <DLM>
##$LOCKTY= <no>
##$LOCSWID= 0
##$LOCSWIF= 0
##$LVDSSPLITETH= (0..5)
<no> <no> <no> <no> <no> <no>
##$Location= <Edificio de investigacion Laboratorio RMN Sala -1.53>
##$M2FAC= 0
##$MAS= 0
##$MASETIME= 10
##$MASITIME= 10
##$MASTY= <no>
##$MAS_CT= 5
##$MAS_SG= 0
##$MAS_TO= 0
##$MEMPRM= 0
##$MHFAC= 0
##$MXFAC= 0
##$MagnCoilPnSn= <BZH0443070E01>
##$MagnDewarPnSn= <D232-54-4024>
##$MasEth= <no>
##$NAMPD= (0..17)
<> <1H/2H 1H> <1H/2H 2H> <XBB19F 2HS> <> <> <> <> <> <> <> <> <> <> <>
<> <> <>
##$NFCU= 2
##$NFRED= 0
##$NMRCH= 2
##$NMRMEM= 16384
##$NPSGU= 0
##$NRCU= 1
##$NROUT= 1
##$NSGU= 2
##$OrderNo= <10267833    Z133001_001>
##$PAMPF1= (0..15)
75 24 96 64 0 0 0 0 0 0 0 0 0 0 0 0
##$PAMPF2= (0..15)
0 0 0 0 0 0 0 0 0 0 0 0 0 0 0 0
##$PAMPF3= (0..15)
0 0 0 0 0 0 0 0 0 0 0 0 0 0 0 0
##$PAMPF4= (0..15)
0 0 0 0 0 0 0 0 0 0 0 0 0 0 0 0
##$PAMPF5= (0..15)
0 0 0 0 0 0 0 0 0 0 0 0 0 0 0 0
##$PAMPF6= (0..15)
0 0 0 0 0 0 0 0 0 0 0 0 0 0 0 0
##$PAMPF7= (0..15)
0 0 0 0 0 0 0 0 0 0 0 0 0 0 0 0
##$PAMPF8= (0..15)
0 0 0 0 0 0 0 0 0 0 0 0 0 0 0 0
##$PH4= 0
##$PHF4TY= <no>
##$POWCHK= yes
##$PRAMD1= (0..7)
2 0 0 0 0 0 0 0
##$PRAMD10= (0..7)
0 0 0 0 0 0 0 0
##$PRAMD11= (0..7)
0 0 0 0 0 0 0 0
##$PRAMD12= (0..7)
0 0 0 0 0 0 0 0
##$PRAMD13= (0..7)
0 0 0 0 0 0 0 0
##$PRAMD14= (0..7)
0 0 0 0 0 0 0 0
##$PRAMD15= (0..7)
0 0 0 0 0 0 0 0
##$PRAMD16= (0..7)
0 0 0 0 0 0 0 0
##$PRAMD17= (0..7)
0 0 0 0 0 0 0 0
##$PRAMD18= (0..7)
0 0 0 0 0 0 0 0
##$PRAMD19= (0..7)
0 0 0 0 0 0 0 0
##$PRAMD2= (0..7)
0 1048576 0 0 0 1048576 0 0
##$PRAMD20= (0..7)
0 0 0 0 0 0 0 0
##$PRAMD21= (0..7)
0 0 0 0 0 0 0 0
##$PRAMD3= (0..7)
2147483644 2131230719 2147483647 67108863 0 0 0 0
##$PRAMD4= (0..7)
0 0 0 0 0 0 0 0
##$PRAMD5= (0..7)
0 0 0 0 0 0 0 0
##$PRAMD6= (0..7)
0 0 0 0 0 0 0 0
##$PRAMD7= (0..7)
0 0 0 0 0 0 0 0
##$PRAMD8= (0..7)
0 0 0 0 0 0 0 0
##$PRAMD9= (0..7)
0 0 0 0 0 0 0 0
##$PRAMLED= (0..1)
0 0
##$PRAMP= (0..9)
<00000000> <tty10> <no> <no> <no> <no> <no> <no> <no> <00000000>
##$PRAMPTP= 1
##$PREEMPTYPE= 0
##$PREPTY= <no>
##$PREREC= (0..15)
0 1 1 1 0 0 0 0 0 0 0 0 0 0 0 0
##$PRESHLD= 0
##$PTS160= -1
##$PTSA2X= (0..7)
0 0 0 0 0 0 0 0
##$PTSF2X= (0..7)
0 0 0 0 0 0 0 0
##$PTSFMX= (0..19)
649.9 649.9 0 0 0 0 0 0 0 0 0 0 0 0 0 0 0 0 0 0
##$PULCHK= no
##$PerMagATempSens= no
##$PerMagEth= <no>
##$PerMagFluxSens= no
##$PerMagMTempSens= no
##$PramDutyCycPerc= (0..15)
2 2 2 0 0 0 0 0 0 0 0 0 0 0 0 0
##$PramPeakPowerW= (0..15)
150 300 500 0 0 0 0 0 0 0 0 0 0 0 0 0
##$PramPowerSwitch= (0..15)
0 0 0 0 0 0 0 0 0 0 0 0 0 0 0 0
##$PramPulWidthMs= (0..15)
0.02 0.1 0.1 0 0 0 0 0 0 0 0 0 0 0 0 0
##$PreampModBisDat= (0..15)
20170714 20170714 20170323 0 0 0 0 0 0 0 0 0 0 0 0 0
##$PreampModPN= (0..17)
<Z003950> <Z003950> <Z003954> <> <> <> <> <> <> <> <> <> <> <> <> <> <>
<>
##$PreampModSN= (0..17)
<01123> <01123> <00707> <> <> <> <> <> <> <> <> <> <> <> <> <> <> <>
##$ProdigyEth= <no>
##$RCUCDS= (0..7)
0 0 0 0 0 0 0 0
##$RCUCFS= (0..7)
0 0 0 0 0 0 0 0
##$RCUCSS= (0..7)
0 0 0 0 0 0 0 0
##$RCUI2C1= (0..7)
0 0 0 0 0 0 0 0
##$RCUI2C2= (0..7)
0 0 0 0 0 0 0 0
##$RCUI2C3= (0..7)
0 0 0 0 0 0 0 0
##$RCUI2C4= (0..7)
0 0 0 0 0 0 0 0
##$RCUI2C5= (0..7)
0 0 0 0 0 0 0 0
##$RCUI2C6= (0..7)
0 0 0 0 0 0 0 0
##$RCUI2C7= (0..7)
0 0 0 0 0 0 0 0
##$RCUI2C8= (0..7)
0 0 0 0 0 0 0 0
##$RDCU= 0
##$RFSINPUT= (0..1)
0 0
##$RFSVTY= <no>
##$RGTYPE= (0..31)
9 0 0 0 0 0 0 0 0 0 0 0 0 0 0 0 0 0 0 0 0 0 0 0 0 0 0 0 0 0 0 0
##$RG_max= (0..31)
203 -1 -1 -1 -1 -1 -1 -1 -1 -1 -1 -1 -1 -1 -1 -1 -1 -1 -1 -1 -1 -1 -1 -1
-1 -1 -1 -1 -1 -1 -1 -1
##$RG_min= (0..31)
0.25 -1 -1 -1 -1 -1 -1 -1 -1 -1 -1 -1 -1 -1 -1 -1 -1 -1 -1 -1 -1 -1 -1
-1 -1 -1 -1 -1 -1 -1 -1 -1
##$RG_tab1= (0..255)
0.25 0.28 0.32 0.35 0.4 0.44 0.5 0.56 0.64 0.7 0.8 0.89 1 1.12 1.28 1.4
1.6 1.78 2 2.25 2.56 2.8 3.2 3.56 4 4.5 5 5.6 6.35 7.12 8 9 10 11.3 12.7
14.2 16 18 20.2 22.6 25.4 28.5 32 36 40.3 45.2 50.8 57 64 71.8 80.6 90.5
101 114 128 144 161 181 203 -1 -1 -1 -1 -1 -1 -1 -1 -1 -1 -1 -1 -1 -1 -1
-1 -1 -1 -1 -1 -1 -1 -1 -1 -1 -1 -1 -1 -1 -1 -1 -1 -1 -1 -1 -1 -1 -1 -1
-1 -1 -1 -1 -1 -1 -1 -1 -1 -1 -1 -1 -1 -1 -1 -1 -1 -1 -1 -1 -1 -1 -1 -1
-1 -1 -1 -1 -1 -1 -1 -1 -1 -1 -1 -1 -1 -1 -1 -1 -1 -1 -1 -1 -1 -1 -1 -1
-1 -1 -1 -1 -1 -1 -1 -1 -1 -1 -1 -1 -1 -1 -1 -1 -1 -1 -1 -1 -1 -1 -1 -1
-1 -1 -1 -1 -1 -1 -1 -1 -1 -1 -1 -1 -1 -1 -1 -1 -1 -1 -1 -1 -1 -1 -1 -1
-1 -1 -1 -1 -1 -1 -1 -1 -1 -1 -1 -1 -1 -1 -1 -1 -1 -1 -1 -1 -1 -1 -1 -1
-1 -1 -1 -1 -1 -1 -1 -1 -1 -1 -1 -1 -1 -1 -1 -1 -1 -1 -1 -1 -1 -1 -1 -1
-1 -1 -1 -1 -1 -1 -1 -1 -1 -1 -1 -1 -1 -1
##$RG_tab2= (0..255)
-1 -1 -1 -1 -1 -1 -1 -1 -1 -1 -1 -1 -1 -1 -1 -1 -1 -1 -1 -1 -1 -1 -1 -1
-1 -1 -1 -1 -1 -1 -1 -1 -1 -1 -1 -1 -1 -1 -1 -1 -1 -1 -1 -1 -1 -1 -1 -1
-1 -1 -1 -1 -1 -1 -1 -1 -1 -1 -1 -1 -1 -1 -1 -1 -1 -1 -1 -1 -1 -1 -1 -1
-1 -1 -1 -1 -1 -1 -1 -1 -1 -1 -1 -1 -1 -1 -1 -1 -1 -1 -1 -1 -1 -1 -1 -1
-1 -1 -1 -1 -1 -1 -1 -1 -1 -1 -1 -1 -1 -1 -1 -1 -1 -1 -1 -1 -1 -1 -1 -1
-1 -1 -1 -1 -1 -1 -1 -1 -1 -1 -1 -1 -1 -1 -1 -1 -1 -1 -1 -1 -1 -1 -1 -1
-1 -1 -1 -1 -1 -1 -1 -1 -1 -1 -1 -1 -1 -1 -1 -1 -1 -1 -1 -1 -1 -1 -1 -1
-1 -1 -1 -1 -1 -1 -1 -1 -1 -1 -1 -1 -1 -1 -1 -1 -1 -1 -1 -1 -1 -1 -1 -1
-1 -1 -1 -1 -1 -1 -1 -1 -1 -1 -1 -1 -1 -1 -1 -1 -1 -1 -1 -1 -1 -1 -1 -1
-1 -1 -1 -1 -1 -1 -1 -1 -1 -1 -1 -1 -1 -1 -1 -1 -1 -1 -1 -1 -1 -1 -1 -1
-1 -1 -1 -1 -1 -1 -1 -1 -1 -1 -1 -1 -1 -1 -1 -1
##$RG_tab3= (0..255)
-1 -1 -1 -1 -1 -1 -1 -1 -1 -1 -1 -1 -1 -1 -1 -1 -1 -1 -1 -1 -1 -1 -1 -1
-1 -1 -1 -1 -1 -1 -1 -1 -1 -1 -1 -1 -1 -1 -1 -1 -1 -1 -1 -1 -1 -1 -1 -1
-1 -1 -1 -1 -1 -1 -1 -1 -1 -1 -1 -1 -1 -1 -1 -1 -1 -1 -1 -1 -1 -1 -1 -1
-1 -1 -1 -1 -1 -1 -1 -1 -1 -1 -1 -1 -1 -1 -1 -1 -1 -1 -1 -1 -1 -1 -1 -1
-1 -1 -1 -1 -1 -1 -1 -1 -1 -1 -1 -1 -1 -1 -1 -1 -1 -1 -1 -1 -1 -1 -1 -1
-1 -1 -1 -1 -1 -1 -1 -1 -1 -1 -1 -1 -1 -1 -1 -1 -1 -1 -1 -1 -1 -1 -1 -1
-1 -1 -1 -1 -1 -1 -1 -1 -1 -1 -1 -1 -1 -1 -1 -1 -1 -1 -1 -1 -1 -1 -1 -1
-1 -1 -1 -1 -1 -1 -1 -1 -1 -1 -1 -1 -1 -1 -1 -1 -1 -1 -1 -1 -1 -1 -1 -1
-1 -1 -1 -1 -1 -1 -1 -1 -1 -1 -1 -1 -1 -1 -1 -1 -1 -1 -1 -1 -1 -1 -1 -1
-1 -1 -1 -1 -1 -1 -1 -1 -1 -1 -1 -1 -1 -1 -1 -1 -1 -1 -1 -1 -1 -1 -1 -1
-1 -1 -1 -1 -1 -1 -1 -1 -1 -1 -1 -1 -1 -1 -1 -1
##$RG_tab4= (0..255)
-1 -1 -1 -1 -1 -1 -1 -1 -1 -1 -1 -1 -1 -1 -1 -1 -1 -1 -1 -1 -1 -1 -1 -1
-1 -1 -1 -1 -1 -1 -1 -1 -1 -1 -1 -1 -1 -1 -1 -1 -1 -1 -1 -1 -1 -1 -1 -1
-1 -1 -1 -1 -1 -1 -1 -1 -1 -1 -1 -1 -1 -1 -1 -1 -1 -1 -1 -1 -1 -1 -1 -1
-1 -1 -1 -1 -1 -1 -1 -1 -1 -1 -1 -1 -1 -1 -1 -1 -1 -1 -1 -1 -1 -1 -1 -1
-1 -1 -1 -1 -1 -1 -1 -1 -1 -1 -1 -1 -1 -1 -1 -1 -1 -1 -1 -1 -1 -1 -1 -1
-1 -1 -1 -1 -1 -1 -1 -1 -1 -1 -1 -1 -1 -1 -1 -1 -1 -1 -1 -1 -1 -1 -1 -1
-1 -1 -1 -1 -1 -1 -1 -1 -1 -1 -1 -1 -1 -1 -1 -1 -1 -1 -1 -1 -1 -1 -1 -1
-1 -1 -1 -1 -1 -1 -1 -1 -1 -1 -1 -1 -1 -1 -1 -1 -1 -1 -1 -1 -1 -1 -1 -1
-1 -1 -1 -1 -1 -1 -1 -1 -1 -1 -1 -1 -1 -1 -1 -1 -1 -1 -1 -1 -1 -1 -1 -1
-1 -1 -1 -1 -1 -1 -1 -1 -1 -1 -1 -1 -1 -1 -1 -1 -1 -1 -1 -1 -1 -1 -1 -1
-1 -1 -1 -1 -1 -1 -1 -1 -1 -1 -1 -1 -1 -1 -1 -1
##$RG_tab5= (0..255)
-1 -1 -1 -1 -1 -1 -1 -1 -1 -1 -1 -1 -1 -1 -1 -1 -1 -1 -1 -1 -1 -1 -1 -1
-1 -1 -1 -1 -1 -1 -1 -1 -1 -1 -1 -1 -1 -1 -1 -1 -1 -1 -1 -1 -1 -1 -1 -1
-1 -1 -1 -1 -1 -1 -1 -1 -1 -1 -1 -1 -1 -1 -1 -1 -1 -1 -1 -1 -1 -1 -1 -1
-1 -1 -1 -1 -1 -1 -1 -1 -1 -1 -1 -1 -1 -1 -1 -1 -1 -1 -1 -1 -1 -1 -1 -1
-1 -1 -1 -1 -1 -1 -1 -1 -1 -1 -1 -1 -1 -1 -1 -1 -1 -1 -1 -1 -1 -1 -1 -1
-1 -1 -1 -1 -1 -1 -1 -1 -1 -1 -1 -1 -1 -1 -1 -1 -1 -1 -1 -1 -1 -1 -1 -1
-1 -1 -1 -1 -1 -1 -1 -1 -1 -1 -1 -1 -1 -1 -1 -1 -1 -1 -1 -1 -1 -1 -1 -1
-1 -1 -1 -1 -1 -1 -1 -1 -1 -1 -1 -1 -1 -1 -1 -1 -1 -1 -1 -1 -1 -1 -1 -1
-1 -1 -1 -1 -1 -1 -1 -1 -1 -1 -1 -1 -1 -1 -1 -1 -1 -1 -1 -1 -1 -1 -1 -1
-1 -1 -1 -1 -1 -1 -1 -1 -1 -1 -1 -1 -1 -1 -1 -1 -1 -1 -1 -1 -1 -1 -1 -1
-1 -1 -1 -1 -1 -1 -1 -1 -1 -1 -1 -1 -1 -1 -1 -1
##$RG_tab6= (0..255)
-1 -1 -1 -1 -1 -1 -1 -1 -1 -1 -1 -1 -1 -1 -1 -1 -1 -1 -1 -1 -1 -1 -1 -1
-1 -1 -1 -1 -1 -1 -1 -1 -1 -1 -1 -1 -1 -1 -1 -1 -1 -1 -1 -1 -1 -1 -1 -1
-1 -1 -1 -1 -1 -1 -1 -1 -1 -1 -1 -1 -1 -1 -1 -1 -1 -1 -1 -1 -1 -1 -1 -1
-1 -1 -1 -1 -1 -1 -1 -1 -1 -1 -1 -1 -1 -1 -1 -1 -1 -1 -1 -1 -1 -1 -1 -1
-1 -1 -1 -1 -1 -1 -1 -1 -1 -1 -1 -1 -1 -1 -1 -1 -1 -1 -1 -1 -1 -1 -1 -1
-1 -1 -1 -1 -1 -1 -1 -1 -1 -1 -1 -1 -1 -1 -1 -1 -1 -1 -1 -1 -1 -1 -1 -1
-1 -1 -1 -1 -1 -1 -1 -1 -1 -1 -1 -1 -1 -1 -1 -1 -1 -1 -1 -1 -1 -1 -1 -1
-1 -1 -1 -1 -1 -1 -1 -1 -1 -1 -1 -1 -1 -1 -1 -1 -1 -1 -1 -1 -1 -1 -1 -1
-1 -1 -1 -1 -1 -1 -1 -1 -1 -1 -1 -1 -1 -1 -1 -1 -1 -1 -1 -1 -1 -1 -1 -1
-1 -1 -1 -1 -1 -1 -1 -1 -1 -1 -1 -1 -1 -1 -1 -1 -1 -1 -1 -1 -1 -1 -1 -1
-1 -1 -1 -1 -1 -1 -1 -1 -1 -1 -1 -1 -1 -1 -1 -1
##$RG_tab7= (0..255)
-1 -1 -1 -1 -1 -1 -1 -1 -1 -1 -1 -1 -1 -1 -1 -1 -1 -1 -1 -1 -1 -1 -1 -1
-1 -1 -1 -1 -1 -1 -1 -1 -1 -1 -1 -1 -1 -1 -1 -1 -1 -1 -1 -1 -1 -1 -1 -1
-1 -1 -1 -1 -1 -1 -1 -1 -1 -1 -1 -1 -1 -1 -1 -1 -1 -1 -1 -1 -1 -1 -1 -1
-1 -1 -1 -1 -1 -1 -1 -1 -1 -1 -1 -1 -1 -1 -1 -1 -1 -1 -1 -1 -1 -1 -1 -1
-1 -1 -1 -1 -1 -1 -1 -1 -1 -1 -1 -1 -1 -1 -1 -1 -1 -1 -1 -1 -1 -1 -1 -1
-1 -1 -1 -1 -1 -1 -1 -1 -1 -1 -1 -1 -1 -1 -1 -1 -1 -1 -1 -1 -1 -1 -1 -1
-1 -1 -1 -1 -1 -1 -1 -1 -1 -1 -1 -1 -1 -1 -1 -1 -1 -1 -1 -1 -1 -1 -1 -1
-1 -1 -1 -1 -1 -1 -1 -1 -1 -1 -1 -1 -1 -1 -1 -1 -1 -1 -1 -1 -1 -1 -1 -1
-1 -1 -1 -1 -1 -1 -1 -1 -1 -1 -1 -1 -1 -1 -1 -1 -1 -1 -1 -1 -1 -1 -1 -1
-1 -1 -1 -1 -1 -1 -1 -1 -1 -1 -1 -1 -1 -1 -1 -1 -1 -1 -1 -1 -1 -1 -1 -1
-1 -1 -1 -1 -1 -1 -1 -1 -1 -1 -1 -1 -1 -1 -1 -1
##$RG_tab8= (0..255)
-1 -1 -1 -1 -1 -1 -1 -1 -1 -1 -1 -1 -1 -1 -1 -1 -1 -1 -1 -1 -1 -1 -1 -1
-1 -1 -1 -1 -1 -1 -1 -1 -1 -1 -1 -1 -1 -1 -1 -1 -1 -1 -1 -1 -1 -1 -1 -1
-1 -1 -1 -1 -1 -1 -1 -1 -1 -1 -1 -1 -1 -1 -1 -1 -1 -1 -1 -1 -1 -1 -1 -1
-1 -1 -1 -1 -1 -1 -1 -1 -1 -1 -1 -1 -1 -1 -1 -1 -1 -1 -1 -1 -1 -1 -1 -1
-1 -1 -1 -1 -1 -1 -1 -1 -1 -1 -1 -1 -1 -1 -1 -1 -1 -1 -1 -1 -1 -1 -1 -1
-1 -1 -1 -1 -1 -1 -1 -1 -1 -1 -1 -1 -1 -1 -1 -1 -1 -1 -1 -1 -1 -1 -1 -1
-1 -1 -1 -1 -1 -1 -1 -1 -1 -1 -1 -1 -1 -1 -1 -1 -1 -1 -1 -1 -1 -1 -1 -1
-1 -1 -1 -1 -1 -1 -1 -1 -1 -1 -1 -1 -1 -1 -1 -1 -1 -1 -1 -1 -1 -1 -1 -1
-1 -1 -1 -1 -1 -1 -1 -1 -1 -1 -1 -1 -1 -1 -1 -1 -1 -1 -1 -1 -1 -1 -1 -1
-1 -1 -1 -1 -1 -1 -1 -1 -1 -1 -1 -1 -1 -1 -1 -1 -1 -1 -1 -1 -1 -1 -1 -1
-1 -1 -1 -1 -1 -1 -1 -1 -1 -1 -1 -1 -1 -1 -1 -1
##$RG_tabA= (0..255)
0.25 0.28 0.32 0.35 0.4 0.44 0.5 0.56 0.64 0.7 0.8 0.89 1 1.12 1.28 1.4
1.6 1.78 2 2.25 2.56 2.8 3.2 3.56 4 4.5 5 5.6 6.35 7.12 8 9 10 11.3 12.7
14.2 16 18 20.2 22.6 25.4 28.5 32 36 40.3 45.2 50.8 57 64 71.8 80.6 90.5
101 114 128 144 161 181 203 -1 -1 -1 -1 -1 -1 -1 -1 -1 -1 -1 -1 -1 -1 -1
-1 -1 -1 -1 -1 -1 -1 -1 -1 -1 -1 -1 -1 -1 -1 -1 -1 -1 -1 -1 -1 -1 -1 -1
-1 -1 -1 -1 -1 -1 -1 -1 -1 -1 -1 -1 -1 -1 -1 -1 -1 -1 -1 -1 -1 -1 -1 -1
-1 -1 -1 -1 -1 -1 -1 -1 -1 -1 -1 -1 -1 -1 -1 -1 -1 -1 -1 -1 -1 -1 -1 -1
-1 -1 -1 -1 -1 -1 -1 -1 -1 -1 -1 -1 -1 -1 -1 -1 -1 -1 -1 -1 -1 -1 -1 -1
-1 -1 -1 -1 -1 -1 -1 -1 -1 -1 -1 -1 -1 -1 -1 -1 -1 -1 -1 -1 -1 -1 -1 -1
-1 -1 -1 -1 -1 -1 -1 -1 -1 -1 -1 -1 -1 -1 -1 -1 -1 -1 -1 -1 -1 -1 -1 -1
-1 -1 -1 -1 -1 -1 -1 -1 -1 -1 -1 -1 -1 -1 -1 -1 -1 -1 -1 -1 -1 -1 -1 -1
-1 -1 -1 -1 -1 -1 -1 -1 -1 -1 -1 -1 -1 -1
##$ROBOTTY= <no>
##$ROUT14= (0..7)
0 0 0 0 0 0 0 0
##$ROUTER= 3
##$RX22TY= <no>
##$RXFMAX= (0..7)
647.5 -1 -1 -1 -1 -1 -1 -1
##$RXFMIN= (0..7)
5 -1 -1 -1 -1 -1 -1 -1
##$RXINTLV= (0..7)
1 0 0 0 0 0 0 0
##$RXMSTY= <no>
##$RockSwitchEth= <no>
##$SCMTY= <no>
##$SGUC1= (0..15)
17 18 0 0 0 0 0 0 0 0 0 0 0 0 0 0
##$SGUC2= (0..15)
33 256 0 0 0 0 0 0 0 0 0 0 0 0 0 0
##$SLCBCONF= <SHNV>
##$SPECTR= 10
##$SY2FLAG= 0
##$SYNCTRIG= 11
##$SamChgEth= (0..3)
<no> <no> <no> <no>
##$ServiceNo= <>
##$Sgu1PowerLevels= (0..7)
90 74 58 42 26 10 0 0
##$Sgu2PowerLevels= (0..7)
90 74 58 42 26 10 0 0
##$Sgu3PowerLevels= (0..7)
0 0 0 0 0 0 0 0
##$Sgu4PowerLevels= (0..7)
0 0 0 0 0 0 0 0
##$Sgu5PowerLevels= (0..7)
0 0 0 0 0 0 0 0
##$Sgu6PowerLevels= (0..7)
0 0 0 0 0 0 0 0
##$Sgu7PowerLevels= (0..7)
0 0 0 0 0 0 0 0
##$Sgu8PowerLevels= (0..7)
0 0 0 0 0 0 0 0
##$SguType= 3
##$ShimMaxVal= 32760
##$ShimPow1Ch2Sh= (0..38)
0 0 0 0 0 0 0 0 0 0 0 0 0 0 0 0 0 0 0 0 0 0 0 0 0 0 0 0 0 0 0 0 0 0 0 0
0 0 0
##$ShimPow1Imax= (0..38)
0 0 0 0 0 0 0 0 0 0 0 0 0 0 0 0 0 0 0 0 0 0 0 0 0 0 0 0 0 0 0 0 0 0 0 0
0 0 0
##$ShimPow1NChan= 0
##$ShimPow1TotIMax= 0
##$ShimPow1Vmax= (0..38)
0 0 0 0 0 0 0 0 0 0 0 0 0 0 0 0 0 0 0 0 0 0 0 0 0 0 0 0 0 0 0 0 0 0 0 0
0 0 0
##$ShimPow2Ch2Sh= (0..38)
0 0 0 0 0 0 0 0 0 0 0 0 0 0 0 0 0 0 0 0 0 0 0 0 0 0 0 0 0 0 0 0 0 0 0 0
0 0 0
##$ShimPow2Imax= (0..38)
0 0 0 0 0 0 0 0 0 0 0 0 0 0 0 0 0 0 0 0 0 0 0 0 0 0 0 0 0 0 0 0 0 0 0 0
0 0 0
##$ShimPow2NChan= 0
##$ShimPow2TotIMax= 0
##$ShimPow2Vmax= (0..38)
0 0 0 0 0 0 0 0 0 0 0 0 0 0 0 0 0 0 0 0 0 0 0 0 0 0 0 0 0 0 0 0 0 0 0 0
0 0 0
##$ShimPow3Ch2Sh= (0..38)
0 0 0 0 0 0 0 0 0 0 0 0 0 0 0 0 0 0 0 0 0 0 0 0 0 0 0 0 0 0 0 0 0 0 0 0
0 0 0
##$ShimPow3Imax= (0..38)
0 0 0 0 0 0 0 0 0 0 0 0 0 0 0 0 0 0 0 0 0 0 0 0 0 0 0 0 0 0 0 0 0 0 0 0
0 0 0
##$ShimPow3NChan= 0
##$ShimPow3TotIMax= 0
##$ShimPow3Vmax= (0..38)
0 0 0 0 0 0 0 0 0 0 0 0 0 0 0 0 0 0 0 0 0 0 0 0 0 0 0 0 0 0 0 0 0 0 0 0
0 0 0
##$ShimPow4Ch2Sh= (0..38)
0 0 0 0 0 0 0 0 0 0 0 0 0 0 0 0 0 0 0 0 0 0 0 0 0 0 0 0 0 0 0 0 0 0 0 0
0 0 0
##$ShimPow4Imax= (0..38)
0 0 0 0 0 0 0 0 0 0 0 0 0 0 0 0 0 0 0 0 0 0 0 0 0 0 0 0 0 0 0 0 0 0 0 0
0 0 0
##$ShimPow4NChan= 0
##$ShimPow4TotIMax= 0
##$ShimPow4Vmax= (0..38)
0 0 0 0 0 0 0 0 0 0 0 0 0 0 0 0 0 0 0 0 0 0 0 0 0 0 0 0 0 0 0 0 0 0 0 0
0 0 0
##$ShimPowMaxUA= (0..63)
130000 130000 130000 130000 130000 130000 130000 130000 130000 130000 130000
130000 130000 130000 130000 130000 130000 130000 130000 130000 0 0 0 0
0 0 0 0 0 0 0 0 0 0 0 0 0 0 0 0 0 0 0 0 0 0 0 0 0 0 0 0 0 0 0 0 0 0 0 0
0 0 0 0
##$ShimPowMaxUC= (0..63)
130000 130000 130000 130000 130000 130000 130000 130000 130000 130000 130000
130000 130000 130000 130000 130000 130000 130000 130000 130000 0 0 0 0
0 0 0 0 0 0 0 0 0 0 0 0 0 0 0 0 0 0 0 0 0 0 0 0 0 0 0 0 0 0 0 0 0 0 0 0
0 0 0 0
##$ShimPowMaxUG= (0..63)
524287 524287 524287 524287 524287 524287 524287 524287 524287 524287 524287
524287 524287 524287 524287 524287 524287 524287 524287 524287 0 0 0 0
0 0 0 0 0 0 0 0 0 0 0 0 0 0 0 0 0 0 0 0 0 0 0 0 0 0 0 0 0 0 0 0 0 0 0 0
0 0 0 0
##$ShimPowNum= 0
##$ShimPowRcbType= 3
##$ShimPowRes= (0..63)
1e-20 1e-20 1e-20 1e-20 1e-20 1e-20 1e-20 1e-20 1e-20 1e-20 1e-20 1e-20
1e-20 1e-20 1e-20 1e-20 1e-20 1e-20 1e-20 1e-20 0 0 0 0 0 0 0 0 0 0 0 0
0 0 0 0 0 0 0 0 0 0 0 0 0 0 0 0 0 0 0 0 0 0 0 0 0 0 0 0 0 0 0 0
##$ShimPowRng0= (0..63)
1 1 1 1 1 1 1 1 1 1 1 1 1 1 1 1 1 1 1 1 0 0 0 0 0 0 0 0 0 0 0 0 0 0 0 0
0 0 0 0 0 0 0 0 0 0 0 0 0 0 0 0 0 0 0 0 0 0 0 0 0 0 0 0
##$ShimPowRng1= (0..63)
1 1 1 1 1 1 1 1 1 1 1 1 1 1 1 1 1 1 1 1 0 0 0 0 0 0 0 0 0 0 0 0 0 0 0 0
0 0 0 0 0 0 0 0 0 0 0 0 0 0 0 0 0 0 0 0 0 0 0 0 0 0 0 0
##$ShimPowRng2= (0..63)
1 1 1 1 1 1 1 1 1 1 1 1 1 1 1 1 1 1 1 1 0 0 0 0 0 0 0 0 0 0 0 0 0 0 0 0
0 0 0 0 0 0 0 0 0 0 0 0 0 0 0 0 0 0 0 0 0 0 0 0 0 0 0 0
##$ShimPowRng3= (0..63)
1 1 1 1 1 1 1 1 1 1 1 1 1 1 1 1 1 1 1 1 0 0 0 0 0 0 0 0 0 0 0 0 0 0 0 0
0 0 0 0 0 0 0 0 0 0 0 0 0 0 0 0 0 0 0 0 0 0 0 0 0 0 0 0
##$ShimPowType1= 0
##$ShimPowType2= 0
##$ShimPowType3= 0
##$ShimPowType4= 0
##$ShimSysAngle= <standard>
##$ShimSysFunc= (0..63)
1 2 3 4 5 7 9 11 15 16 8 10 12 14 6 17 13 18 19 20 0 0 0 0 0 0 0 0 0 0
0 0 0 0 0 0 0 0 0 0 0 0 0 0 0 0 0 0 0 0 0 0 0 0 0 0 0 0 0 0 0 0 0 0
##$ShimSysMatId= <no>
##$ShimSysMatrix= 1
##$ShimSysOffset= <10 mm.>
##$ShimSysType= 1
##$ShimUnit= 0
##$TFXNUM= 0
##$TOSITY= <no>
##$TRIPLO2= 0
##$VTU= 2
##$VTUETH= <149.236.99.20>
##$VTUTY= <no>
##$WBREFAM= (0..15)
23.2 51.7 100 100 100 100 100 100 100 100 100 100 100 100 100 100
##$WBREFLM= (0..15)
0 0 0 0 0 0 0 0 0 0 0 0 0 0 0 0
##$WBREFPH= (0..15)
61.06 -68.27 0 0 0 0 0 0 0 0 0 0 0 0 0 0
##$WBSGU= (0..15)
0 0 0 0 0 0 0 0 0 0 0 0 0 0 0 0
##$XFAC= 2
##END=
