# Supplementary material for: Synthesis of α,α-Diaryl-α-amino Acid Precursors by Reaction of Isocyanoacetate Esters with o-Quinone Diimides
Source: Org Lett. 2023 Jul 24;25(30):5608–12. doi: 10.1021/acs.orglett.3c01965 (PMC10853967; doi:10.1021/acs.orglett.3c01965)
Supplement: Supplementary file 2 — ol3c01965_si_002.zip [file ol3c01965_si_002.zip › 2a/80-1H/audita.txt]

##TITLE= Audit trail, TopSpin 3.5 pl 7
##JCAMPDX= 5.01
##ORIGIN= Bruker BioSpin GmbH
##OWNER= dpx3
$$ /opt/data3/JRPE/Jul16-2019/80/audita.txt
##AUDIT TRAIL=  $$ (NUMBER, WHEN, WHO, WHERE, PROCESS, VERSION, WHAT)
(   1,<2019-07-16 13:11:05.607 +0200>,<dpx3>,<sc300>,<go4>,<TopSpin 3.5.7>,
      <created by zg
	started at 2019-07-16 13:09:06.593 +0200,
	POWCHK enabled, PULCHK disabled,
       configuration hash MD5:
       83 35 B2 FB 63 CE 9C 54 F4 91 41 EE 89 C6 0D 3C
       data hash MD5: 64K
       16 D1 D2 22 77 CE D9 2B 5F AC 36 B2 15 4D 3C D1>)
(   2,<2019-07-16 13:11:05.638 +0200>,<dpx3>,<sc300>,<audit>,<TopSpin 3.5.7>,
      <user comment:
       ICON-NMR User ID: JRPE
       data hash MD5: 64K
       16 D1 D2 22 77 CE D9 2B 5F AC 36 B2 15 4D 3C D1>)
(   3,<2019-07-16 13:11:11.788 +0200>,<dpx3>,<sc300>,<dirdata>,<TopSpin 3.5.7>,
      <wrpa from 1 80 "Jul16-2019" "/opt/JRPE"
       data hash MD5: 64K
       16 D1 D2 22 77 CE D9 2B 5F AC 36 B2 15 4D 3C D1>)
##END=

$$ hash MD5
$$ C0 6F DE 2C D5 68 ED E8 B0 35 65 B5 DE 8C AC E6
