# Supplementary material for: Synthesis of α,α-Diaryl-α-amino Acid Precursors by Reaction of Isocyanoacetate Esters with o-Quinone Diimides
Source: Org Lett. 2023 Jul 24;25(30):5608–12. doi: 10.1021/acs.orglett.3c01965 (PMC10853967; doi:10.1021/acs.orglett.3c01965)
Supplement: Supplementary file 2 — ol3c01965_si_002.zip [file ol3c01965_si_002.zip › 2a/80-1H/pdata/1/peaklist.xml]

<?xml version="1.0" encoding="UTF-8"?>
<PeakList>
  <PeakList1D>
    <PeakList1DHeader creator="dpx3" date="2019-07-16T13:11:09.582+02:00" expNo="80" name="Jul16-2019" owner="" procNo="1" source="/opt/JRPE">
      <PeakPickDetails>F1=16.186689ppm, F2=-3.836685ppm, MI=0.00cm, MAXI=10000.00cm, PC=1.000
      </PeakPickDetails>
    </PeakList1DHeader>
    <Peak1D F1="14.259212" intensity="2.454675e-02" type="0"/>
    <Peak1D F1="13.050863" intensity="2.228556e-02" type="0"/>
    <Peak1D F1="8.139238" intensity="2.411548e-02" type="0"/>
    <Peak1D F1="8.098986" intensity="2.253163e-02" type="0"/>
    <Peak1D F1="8.029650" intensity="6.784566e-02" type="0"/>
    <Peak1D F1="8.005633" intensity="7.662100e-02" type="0"/>
    <Peak1D F1="7.963050" intensity="4.120552e-02" type="0"/>
    <Peak1D F1="7.948509" intensity="3.467132e-02" type="0"/>
    <Peak1D F1="7.930695" intensity="2.720451e-02" type="0"/>
    <Peak1D F1="7.892989" intensity="1.324436e-01" type="0"/>
    <Peak1D F1="7.869523" intensity="1.798698e-01" type="0"/>
    <Peak1D F1="7.864756" intensity="1.486767e-01" type="0"/>
    <Peak1D F1="7.843064" intensity="7.119583e-02" type="0"/>
    <Peak1D F1="7.818213" intensity="1.093693e-01" type="0"/>
    <Peak1D F1="7.761796" intensity="1.248927e+01" type="0"/>
    <Peak1D F1="7.738169" intensity="1.500000e+01" type="0"/>
    <Peak1D F1="7.733528" intensity="1.237044e+01" type="0"/>
    <Peak1D F1="7.683061" intensity="1.474881e-01" type="0"/>
    <Peak1D F1="7.678580" intensity="1.307634e-01" type="0"/>
    <Peak1D F1="7.654647" intensity="9.693486e-02" type="0"/>
    <Peak1D F1="7.631241" intensity="1.480858e-01" type="0"/>
    <Peak1D F1="7.584182" intensity="2.482425e+00" type="0"/>
    <Peak1D F1="7.579730" intensity="4.731182e+00" type="0"/>
    <Peak1D F1="7.575284" intensity="2.679679e+00" type="0"/>
    <Peak1D F1="7.561899" intensity="3.377209e+00" type="0"/>
    <Peak1D F1="7.555055" intensity="1.096710e+01" type="0"/>
    <Peak1D F1="7.548553" intensity="3.761974e+00" type="0"/>
    <Peak1D F1="7.534856" intensity="5.320318e+00" type="0"/>
    <Peak1D F1="7.530366" intensity="9.021746e+00" type="0"/>
    <Peak1D F1="7.525856" intensity="4.496454e+00" type="0"/>
    <Peak1D F1="7.485424" intensity="1.816350e-01" type="0"/>
    <Peak1D F1="7.464311" intensity="2.616365e-01" type="0"/>
    <Peak1D F1="7.459911" intensity="3.213582e-01" type="0"/>
    <Peak1D F1="7.442132" intensity="3.425873e+00" type="0"/>
    <Peak1D F1="7.436526" intensity="1.504503e+01" type="0"/>
    <Peak1D F1="7.431599" intensity="6.400620e+00" type="0"/>
    <Peak1D F1="7.414305" intensity="1.211582e+01" type="0"/>
    <Peak1D F1="7.410601" intensity="2.048993e+01" type="0"/>
    <Peak1D F1="7.406054" intensity="5.914881e+00" type="0"/>
    <Peak1D F1="7.391527" intensity="3.939286e+00" type="0"/>
    <Peak1D F1="7.386118" intensity="9.317552e+00" type="0"/>
    <Peak1D F1="7.383603" intensity="6.199586e+00" type="0"/>
    <Peak1D F1="7.305642" intensity="1.014737e-01" type="0"/>
    <Peak1D F1="7.285351" intensity="1.926505e+01" type="0"/>
    <Peak1D F1="7.256958" intensity="5.165629e-02" type="0"/>
    <Peak1D F1="7.165194" intensity="7.428893e-02" type="0"/>
    <Peak1D F1="7.141022" intensity="1.021319e-01" type="0"/>
    <Peak1D F1="7.126431" intensity="5.315345e-02" type="0"/>
    <Peak1D F1="7.121631" intensity="5.416397e-02" type="0"/>
    <Peak1D F1="7.111936" intensity="6.044776e-02" type="0"/>
    <Peak1D F1="7.106459" intensity="6.298618e-02" type="0"/>
    <Peak1D F1="7.089263" intensity="6.496361e-02" type="0"/>
    <Peak1D F1="7.082179" intensity="5.207159e-02" type="0"/>
    <Peak1D F1="7.053807" intensity="3.868998e-02" type="0"/>
    <Peak1D F1="6.934272" intensity="1.133793e-01" type="0"/>
    <Peak1D F1="6.832216" intensity="1.473898e+00" type="0"/>
    <Peak1D F1="6.823363" intensity="7.721611e+00" type="0"/>
    <Peak1D F1="6.812246" intensity="6.822221e+00" type="0"/>
    <Peak1D F1="6.797592" intensity="7.665424e+00" type="0"/>
    <Peak1D F1="6.786473" intensity="1.075323e+01" type="0"/>
    <Peak1D F1="6.777595" intensity="2.651819e+00" type="0"/>
    <Peak1D F1="6.704064" intensity="1.178582e-01" type="0"/>
    <Peak1D F1="6.668033" intensity="1.270745e-01" type="0"/>
    <Peak1D F1="6.617501" intensity="3.576874e+00" type="0"/>
    <Peak1D F1="6.608557" intensity="3.101266e+00" type="0"/>
    <Peak1D F1="6.591362" intensity="2.660077e+00" type="0"/>
    <Peak1D F1="6.581542" intensity="2.674594e+00" type="0"/>
    <Peak1D F1="6.473444" intensity="3.202101e-02" type="0"/>
    <Peak1D F1="6.449040" intensity="2.972688e-02" type="0"/>
    <Peak1D F1="6.416092" intensity="2.989030e-02" type="0"/>
    <Peak1D F1="6.356613" intensity="2.524033e-02" type="0"/>
    <Peak1D F1="6.331016" intensity="3.680731e-02" type="0"/>
    <Peak1D F1="6.306640" intensity="2.623960e-02" type="0"/>
    <Peak1D F1="5.321752" intensity="3.393470e+00" type="0"/>
    <Peak1D F1="2.279276" intensity="1.809713e-01" type="0"/>
    <Peak1D F1="2.239548" intensity="2.577035e-02" type="0"/>
    <Peak1D F1="2.194117" intensity="2.454356e-02" type="0"/>
    <Peak1D F1="1.733631" intensity="2.971784e-02" type="0"/>
    <Peak1D F1="1.683423" intensity="2.455476e-02" type="0"/>
    <Peak1D F1="1.601995" intensity="1.129418e+01" type="0"/>
    <Peak1D F1="1.466652" intensity="3.033211e-02" type="0"/>
    <Peak1D F1="1.455337" intensity="2.776944e-02" type="0"/>
    <Peak1D F1="1.446146" intensity="3.055182e-02" type="0"/>
    <Peak1D F1="1.395200" intensity="3.352194e-02" type="0"/>
    <Peak1D F1="1.309294" intensity="1.098289e-01" type="0"/>
    <Peak1D F1="1.281519" intensity="2.284705e-01" type="0"/>
    <Peak1D F1="1.218864" intensity="2.598562e-02" type="0"/>
    <Peak1D F1="1.050855" intensity="2.703678e-02" type="0"/>
    <Peak1D F1="0.928894" intensity="7.303783e-02" type="0"/>
    <Peak1D F1="0.907045" intensity="2.259175e-01" type="0"/>
    <Peak1D F1="0.884047" intensity="9.549145e-02" type="0"/>
    <Peak1D F1="0.856358" intensity="5.084589e-02" type="0"/>
    <Peak1D F1="0.094435" intensity="5.577020e-02" type="0"/>
    <Peak1D F1="0.065813" intensity="2.351130e-02" type="0"/>
    <Peak1D F1="-2.907249" intensity="2.308571e-02" type="0"/>
  </PeakList1D>
</PeakList>
