# Supplementary material for: Synthesis of α,α-Diaryl-α-amino Acid Precursors by Reaction of Isocyanoacetate Esters with o-Quinone Diimides
Source: Org Lett. 2023 Jul 24;25(30):5608–12. doi: 10.1021/acs.orglett.3c01965 (PMC10853967; doi:10.1021/acs.orglett.3c01965)
Supplement: Supplementary file 2 — ol3c01965_si_002.zip [file ol3c01965_si_002.zip › 2a/80-1H/pdata/1/peakrng]

P    #regions in PPM
# 2019-07-16 13:11:09 +0200  dpx3@sc300
# low field   high field   mi   maxi
  16.1866893768311  -3.83668510963867  0.000  10000.000  # for region 1
