# Supplementary material for: Synthesis of α,α-Diaryl-α-amino Acid Precursors by Reaction of Isocyanoacetate Esters with o-Quinone Diimides
Source: Org Lett. 2023 Jul 24;25(30):5608–12. doi: 10.1021/acs.orglett.3c01965 (PMC10853967; doi:10.1021/acs.orglett.3c01965)
Supplement: Supplementary file 2 — ol3c01965_si_002.zip [file ol3c01965_si_002.zip › 2a/80-1H/shimvalues]

# Tue Jul 16 13:11:05 2019
#$$PROBEIDENTIFIER=Z104275_0397
#$$PROBENAME=PA BBO 300S1 BBF-H-D-05 Z
#$$SHIMID=313232
#
# Active Shim Gradients
#
Z           		2845            
Z2          		-803            
Z3          		-1472           
Z4          		-3886           
Z5          		-2063           
Z6          		15125           
X           		-241            
XZ          		-1071           
XZ2         		5179            
XZ3         		-4690           
Y           		544             
YZ          		-2649           
YZ2         		8103            
YZ3         		4345            
XY          		1645            
XYZ         		9729            
(X2-Y2)     		-2068           
(X2-Y2)Z    		2071            
X3          		5285            
Y3          		-2296           
#
# Lock Parameter
#
FIELD		7410.437
LOCKPHASE		20.400  
LOCKPOWER		-30.000 
LOCKGAIN		115.753 
LOCKDC		-75.000 
LOCKSHIFT		7.240   
LOOPGAIN		-12.000 
LOOPTIME		0.400   
LOOPFILTER		100.000 
#
IEEE64_VERSION_CODE 1
#
# Shim currents 
#
SHIM_SETTING [1 ]  1379.61749707   
SHIM_SETTING [2 ]  -397.47942887   
SHIM_SETTING [3 ]  -774.30316184   
SHIM_SETTING [4 ]  -2044.05802560  
SHIM_SETTING [5 ]  -1085.08591478  
SHIM_SETTING [6 ]  -126.76600000   
SHIM_SETTING [7 ]  -563.34600000   
SHIM_SETTING [8 ]  2724.15400000   
SHIM_SETTING [9 ]  -1087.76800000  
SHIM_SETTING [10]  865.27000000    
SHIM_SETTING [11]  286.14400000    
SHIM_SETTING [12]  -1393.37400000  
SHIM_SETTING [13]  4262.17800000   
SHIM_SETTING [14]  2285.47000000   
SHIM_SETTING [15]  7955.96800000   
SHIM_SETTING [16]  1089.34600000   
SHIM_SETTING [17]  -2466.94000000  
SHIM_SETTING [18]  5117.45400000   
SHIM_SETTING [19]  2779.91000000   
SHIM_SETTING [20]  -1207.69600000  
