# Supplementary material for: Synthesis of α,α-Diaryl-α-amino Acid Precursors by Reaction of Isocyanoacetate Esters with o-Quinone Diimides
Source: Org Lett. 2023 Jul 24;25(30):5608–12. doi: 10.1021/acs.orglett.3c01965 (PMC10853967; doi:10.1021/acs.orglett.3c01965)
Supplement: Supplementary file 2 — ol3c01965_si_002.zip [file ol3c01965_si_002.zip › 2b/70-1H/audita.txt]

##TITLE= Audit trail, TopSpin 3.5 pl 7
##JCAMPDX= 5.01
##ORIGIN= Bruker BioSpin GmbH
##OWNER= dpx3
$$ /opt/data3/JRPE/Jan15-2020/70/audita.txt
##AUDIT TRAIL=  $$ (NUMBER, WHEN, WHO, WHERE, PROCESS, VERSION, WHAT)
(   1,<2020-01-15 17:04:22.079 +0100>,<dpx3>,<sc300>,<go4>,<TopSpin 3.5.7>,
      <created by zg
	started at 2020-01-15 17:02:23.201 +0100,
	POWCHK enabled, PULCHK disabled,
       configuration hash MD5:
       29 E0 C2 EB 33 36 CD 54 88 21 CF 96 1B 19 F1 EC
       data hash MD5: 64K
       7E AB 69 E1 8A 5E 50 90 B4 76 D1 62 0F 31 94 85>)
(   2,<2020-01-15 17:04:22.118 +0100>,<dpx3>,<sc300>,<audit>,<TopSpin 3.5.7>,
      <user comment:
       ICON-NMR User ID: JRPE
       data hash MD5: 64K
       7E AB 69 E1 8A 5E 50 90 B4 76 D1 62 0F 31 94 85>)
(   3,<2020-01-15 17:04:28.529 +0100>,<dpx3>,<sc300>,<dirdata>,<TopSpin 3.5.7>,
      <wrpa from 1 70 "Jan15-2020" "/opt/JRPE"
       data hash MD5: 64K
       7E AB 69 E1 8A 5E 50 90 B4 76 D1 62 0F 31 94 85>)
##END=

$$ hash MD5
$$ 5A 4E 8D 12 7A 16 9D 79 D4 50 C9 F6 C0 AE A8 4A
