# Supplementary material for: Synthesis of α,α-Diaryl-α-amino Acid Precursors by Reaction of Isocyanoacetate Esters with o-Quinone Diimides
Source: Org Lett. 2023 Jul 24;25(30):5608–12. doi: 10.1021/acs.orglett.3c01965 (PMC10853967; doi:10.1021/acs.orglett.3c01965)
Supplement: Supplementary file 2 — ol3c01965_si_002.zip [file ol3c01965_si_002.zip › 2b/70-1H/pdata/1/auditp.txt]

##TITLE= Audit trail, TopSpin 3.5 pl 7
##JCAMPDX= 5.01
##ORIGIN= Bruker BioSpin GmbH
##OWNER= dpx3
$$ /opt/data3/JRPE/Jan15-2020/70/pdata/1/auditp.txt
##AUDIT TRAIL=  $$ (NUMBER, WHEN, WHO, WHERE, PROCESS, VERSION, WHAT)
(   1,<2020-01-15 17:04:22.079 +0100>,<dpx3>,<sc300>,<go4>,<TopSpin 3.5.7>,
      <created by zg
	started at 2020-01-15 17:02:23.201 +0100,
	POWCHK enabled, PULCHK disabled,
       configuration hash MD5:
       29 E0 C2 EB 33 36 CD 54 88 21 CF 96 1B 19 F1 EC
       data hash MD5: 64K
       7E AB 69 E1 8A 5E 50 90 B4 76 D1 62 0F 31 94 85>)
(   2,<2020-01-15 17:04:22.118 +0100>,<dpx3>,<sc300>,<audit>,<TopSpin 3.5.7>,
      <user comment:
       ICON-NMR User ID: JRPE
       data hash MD5: 64K
       7E AB 69 E1 8A 5E 50 90 B4 76 D1 62 0F 31 94 85>)
(   3,<2020-01-15 17:04:25.738 +0100>,<dpx3>,<sc300>,<proc1d>,<TopSpin 3.5.7>,
      <Start of raw data processing
       ef LB = 0.3 FT_mod = 6 PKNL = 1 SI = 64K 
       data hash MD5: 64K
       35 7C 09 94 37 70 6B 7C AE 2A 5C E5 6D BF C9 60>)
(   4,<2020-01-15 17:04:26.060 +0100>,<dpx3>,<sc300>,<proc1d>,<TopSpin 3.5.7>,
      <apk 
       data hash MD5: 64K
       BC 30 4F E6 8D 0E D3 AF 03 35 67 3B 81 CA D6 95>)
(   5,<2020-01-15 17:04:26.089 +0100>,<dpx3>,<sc300>,<proc1d>,<TopSpin 3.5.7>,
      <abs ABSG = 5 
       data hash MD5: 64K
       E2 A3 29 27 39 69 6E 71 BC C3 1C 3D E1 30 2E D1>)
(   6,<2020-01-15 17:04:30.188 +0100>,<dpx3>,<sc300>,<dirdata>,<TopSpin 3.5.7>,
      <wrpa from 1 70 "Jan15-2020" "/opt/JRPE"
       data hash MD5: 64K
       E2 A3 29 27 39 69 6E 71 BC C3 1C 3D E1 30 2E D1>)
##END=

$$ hash MD5
$$ D4 13 F6 6F FA 8B B0 DC D0 E1 20 EA 7A D9 AC 5D
