# Supplementary material for: Synthesis of α,α-Diaryl-α-amino Acid Precursors by Reaction of Isocyanoacetate Esters with o-Quinone Diimides
Source: Org Lett. 2023 Jul 24;25(30):5608–12. doi: 10.1021/acs.orglett.3c01965 (PMC10853967; doi:10.1021/acs.orglett.3c01965)
Supplement: Supplementary file 2 — ol3c01965_si_002.zip [file ol3c01965_si_002.zip › 2b/70-1H/pdata/1/peaklist.xml]

<?xml version="1.0" encoding="UTF-8"?>
<PeakList>
  <PeakList1D>
    <PeakList1DHeader creator="dpx3" date="2020-01-15T17:04:26.105+01:00" expNo="70" name="Jan15-2020" owner="" procNo="1" source="/opt/JRPE">
      <PeakPickDetails>F1=16.091810ppm, F2=-3.931562ppm, MI=0.00cm, MAXI=10000.00cm, PC=1.000
      </PeakPickDetails>
    </PeakList1DHeader>
    <Peak1D F1="12.091630" intensity="6.350889e-03" type="0"/>
    <Peak1D F1="11.187744" intensity="4.792911e-03" type="0"/>
    <Peak1D F1="9.295330" intensity="4.946239e-03" type="0"/>
    <Peak1D F1="9.203279" intensity="5.555229e-03" type="0"/>
    <Peak1D F1="9.151764" intensity="5.245430e-03" type="0"/>
    <Peak1D F1="9.068917" intensity="4.999510e-03" type="0"/>
    <Peak1D F1="9.009897" intensity="6.837297e-03" type="0"/>
    <Peak1D F1="8.985367" intensity="5.485210e-03" type="0"/>
    <Peak1D F1="8.974441" intensity="5.457750e-03" type="0"/>
    <Peak1D F1="8.933874" intensity="4.920346e-03" type="0"/>
    <Peak1D F1="8.908883" intensity="6.520273e-03" type="0"/>
    <Peak1D F1="8.880895" intensity="1.596307e-02" type="0"/>
    <Peak1D F1="8.752874" intensity="5.160816e-03" type="0"/>
    <Peak1D F1="8.709116" intensity="5.917453e-03" type="0"/>
    <Peak1D F1="8.696631" intensity="5.833633e-03" type="0"/>
    <Peak1D F1="8.682365" intensity="5.842253e-03" type="0"/>
    <Peak1D F1="8.635205" intensity="5.647760e-03" type="0"/>
    <Peak1D F1="8.599295" intensity="6.805687e-03" type="0"/>
    <Peak1D F1="8.574285" intensity="7.733499e-03" type="0"/>
    <Peak1D F1="8.533477" intensity="7.107709e-03" type="0"/>
    <Peak1D F1="8.506447" intensity="6.973710e-03" type="0"/>
    <Peak1D F1="8.414230" intensity="7.527385e-03" type="0"/>
    <Peak1D F1="8.334304" intensity="1.958686e-02" type="0"/>
    <Peak1D F1="8.293983" intensity="9.200984e-03" type="0"/>
    <Peak1D F1="8.266232" intensity="1.249399e-02" type="0"/>
    <Peak1D F1="8.241379" intensity="1.037169e-02" type="0"/>
    <Peak1D F1="8.227809" intensity="9.754793e-03" type="0"/>
    <Peak1D F1="8.221837" intensity="1.053543e-02" type="0"/>
    <Peak1D F1="8.201973" intensity="1.046949e-02" type="0"/>
    <Peak1D F1="8.136408" intensity="1.245049e-02" type="0"/>
    <Peak1D F1="8.109407" intensity="1.399912e-02" type="0"/>
    <Peak1D F1="8.082219" intensity="1.699441e-02" type="0"/>
    <Peak1D F1="8.015924" intensity="5.936859e-02" type="0"/>
    <Peak1D F1="8.004802" intensity="5.809452e-02" type="0"/>
    <Peak1D F1="8.000171" intensity="6.662320e-02" type="0"/>
    <Peak1D F1="7.992389" intensity="7.695693e-02" type="0"/>
    <Peak1D F1="7.987616" intensity="8.199183e-02" type="0"/>
    <Peak1D F1="7.984628" intensity="9.646996e-02" type="0"/>
    <Peak1D F1="7.980118" intensity="9.700722e-02" type="0"/>
    <Peak1D F1="7.976974" intensity="8.296157e-02" type="0"/>
    <Peak1D F1="7.963577" intensity="3.990997e-02" type="0"/>
    <Peak1D F1="7.956743" intensity="8.524334e-02" type="0"/>
    <Peak1D F1="7.951900" intensity="7.144459e-02" type="0"/>
    <Peak1D F1="7.917432" intensity="2.925575e-02" type="0"/>
    <Peak1D F1="7.884776" intensity="5.392458e-02" type="0"/>
    <Peak1D F1="7.861735" intensity="5.706291e-02" type="0"/>
    <Peak1D F1="7.856123" intensity="5.130761e-02" type="0"/>
    <Peak1D F1="7.838139" intensity="6.205947e-02" type="0"/>
    <Peak1D F1="7.832691" intensity="5.514427e-02" type="0"/>
    <Peak1D F1="7.814917" intensity="9.295267e-02" type="0"/>
    <Peak1D F1="7.809919" intensity="8.545342e-02" type="0"/>
    <Peak1D F1="7.787426" intensity="7.459445e-02" type="0"/>
    <Peak1D F1="7.754452" intensity="6.511876e-01" type="0"/>
    <Peak1D F1="7.748253" intensity="3.770389e+00" type="0"/>
    <Peak1D F1="7.744020" intensity="4.912958e+00" type="0"/>
    <Peak1D F1="7.739594" intensity="2.131238e+00" type="0"/>
    <Peak1D F1="7.727398" intensity="1.487024e+00" type="0"/>
    <Peak1D F1="7.720630" intensity="6.150099e+00" type="0"/>
    <Peak1D F1="7.715825" intensity="4.864719e+00" type="0"/>
    <Peak1D F1="7.704114" intensity="1.948390e-01" type="0"/>
    <Peak1D F1="7.698472" intensity="1.389991e-01" type="0"/>
    <Peak1D F1="7.693254" intensity="9.362227e-02" type="0"/>
    <Peak1D F1="7.685466" intensity="6.880314e-02" type="0"/>
    <Peak1D F1="7.678914" intensity="1.026154e-01" type="0"/>
    <Peak1D F1="7.671665" intensity="1.161097e-01" type="0"/>
    <Peak1D F1="7.552714" intensity="6.402809e-01" type="0"/>
    <Peak1D F1="7.546931" intensity="3.508117e+00" type="0"/>
    <Peak1D F1="7.544930" intensity="3.363093e+00" type="0"/>
    <Peak1D F1="7.542646" intensity="4.790475e+00" type="0"/>
    <Peak1D F1="7.538934" intensity="2.055853e+00" type="0"/>
    <Peak1D F1="7.525969" intensity="1.440306e+00" type="0"/>
    <Peak1D F1="7.519166" intensity="5.881395e+00" type="0"/>
    <Peak1D F1="7.514507" intensity="5.356181e+00" type="0"/>
    <Peak1D F1="7.479196" intensity="7.629410e-01" type="0"/>
    <Peak1D F1="7.474748" intensity="1.345135e+00" type="0"/>
    <Peak1D F1="7.470266" intensity="7.820932e-01" type="0"/>
    <Peak1D F1="7.459524" intensity="9.381786e-01" type="0"/>
    <Peak1D F1="7.455422" intensity="1.907119e+00" type="0"/>
    <Peak1D F1="7.450160" intensity="3.598138e+00" type="0"/>
    <Peak1D F1="7.443708" intensity="1.164535e+00" type="0"/>
    <Peak1D F1="7.438022" intensity="1.055860e+00" type="0"/>
    <Peak1D F1="7.430151" intensity="4.068866e+00" type="0"/>
    <Peak1D F1="7.425233" intensity="2.890505e+00" type="0"/>
    <Peak1D F1="7.420853" intensity="1.365857e+00" type="0"/>
    <Peak1D F1="7.410609" intensity="1.563318e+00" type="0"/>
    <Peak1D F1="7.406070" intensity="2.563504e+00" type="0"/>
    <Peak1D F1="7.401495" intensity="1.312346e+00" type="0"/>
    <Peak1D F1="7.388562" intensity="1.661867e-01" type="0"/>
    <Peak1D F1="7.383555" intensity="1.331806e-01" type="0"/>
    <Peak1D F1="7.366774" intensity="1.682882e-01" type="0"/>
    <Peak1D F1="7.362407" intensity="2.341449e-01" type="0"/>
    <Peak1D F1="7.339373" intensity="1.068946e+00" type="0"/>
    <Peak1D F1="7.333582" intensity="4.236557e+00" type="0"/>
    <Peak1D F1="7.328812" intensity="1.915561e+00" type="0"/>
    <Peak1D F1="7.316353" intensity="4.692953e+00" type="0"/>
    <Peak1D F1="7.311872" intensity="4.812630e+00" type="0"/>
    <Peak1D F1="7.307989" intensity="6.283619e+00" type="0"/>
    <Peak1D F1="7.290014" intensity="5.955739e+00" type="0"/>
    <Peak1D F1="7.284098" intensity="3.429888e+00" type="0"/>
    <Peak1D F1="7.280728" intensity="1.867335e+00" type="0"/>
    <Peak1D F1="7.271262" intensity="1.204291e+00" type="0"/>
    <Peak1D F1="7.265832" intensity="2.512136e+00" type="0"/>
    <Peak1D F1="7.263687" intensity="1.734379e+00" type="0"/>
    <Peak1D F1="7.253379" intensity="1.500606e-01" type="0"/>
    <Peak1D F1="7.232501" intensity="3.715702e-02" type="0"/>
    <Peak1D F1="7.221972" intensity="2.761697e-02" type="0"/>
    <Peak1D F1="7.188436" intensity="4.022533e+00" type="0"/>
    <Peak1D F1="7.164052" intensity="3.275310e-02" type="0"/>
    <Peak1D F1="7.157070" intensity="2.307824e-02" type="0"/>
    <Peak1D F1="7.137740" intensity="1.695343e-02" type="0"/>
    <Peak1D F1="7.104687" intensity="7.866537e-03" type="0"/>
    <Peak1D F1="7.086741" intensity="2.074812e-02" type="0"/>
    <Peak1D F1="7.063206" intensity="3.103396e-02" type="0"/>
    <Peak1D F1="7.043221" intensity="3.133509e-02" type="0"/>
    <Peak1D F1="7.039108" intensity="3.033091e-02" type="0"/>
    <Peak1D F1="7.020575" intensity="2.980995e-02" type="0"/>
    <Peak1D F1="6.999702" intensity="1.196974e-02" type="0"/>
    <Peak1D F1="6.991433" intensity="1.879407e-02" type="0"/>
    <Peak1D F1="6.935828" intensity="5.617807e-03" type="0"/>
    <Peak1D F1="6.916926" intensity="1.110928e-02" type="0"/>
    <Peak1D F1="6.906425" intensity="8.031020e-03" type="0"/>
    <Peak1D F1="6.893364" intensity="1.144168e-02" type="0"/>
    <Peak1D F1="6.880601" intensity="1.814706e-02" type="0"/>
    <Peak1D F1="6.855113" intensity="1.860095e-02" type="0"/>
    <Peak1D F1="6.837273" intensity="3.803147e-02" type="0"/>
    <Peak1D F1="6.820345" intensity="3.953993e-02" type="0"/>
    <Peak1D F1="6.788002" intensity="7.587128e-02" type="0"/>
    <Peak1D F1="6.762587" intensity="6.295167e-02" type="0"/>
    <Peak1D F1="6.742441" intensity="6.775160e-02" type="0"/>
    <Peak1D F1="6.730084" intensity="2.311257e-02" type="0"/>
    <Peak1D F1="6.711142" intensity="3.936217e-02" type="0"/>
    <Peak1D F1="6.680054" intensity="1.211609e-02" type="0"/>
    <Peak1D F1="6.605479" intensity="5.355794e-01" type="0"/>
    <Peak1D F1="6.599519" intensity="8.768362e-01" type="0"/>
    <Peak1D F1="6.594602" intensity="8.489415e-01" type="0"/>
    <Peak1D F1="6.588768" intensity="1.035500e+00" type="0"/>
    <Peak1D F1="6.584633" intensity="2.706916e+00" type="0"/>
    <Peak1D F1="6.577984" intensity="7.845362e+00" type="0"/>
    <Peak1D F1="6.573746" intensity="2.320239e+00" type="0"/>
    <Peak1D F1="6.569261" intensity="7.682269e-01" type="0"/>
    <Peak1D F1="6.556711" intensity="6.999164e-01" type="0"/>
    <Peak1D F1="6.548241" intensity="3.345249e+00" type="0"/>
    <Peak1D F1="6.527095" intensity="1.417770e+00" type="0"/>
    <Peak1D F1="6.394011" intensity="1.301773e-02" type="0"/>
    <Peak1D F1="6.364707" intensity="1.178381e-02" type="0"/>
    <Peak1D F1="6.323744" intensity="1.072304e-02" type="0"/>
    <Peak1D F1="6.318038" intensity="8.060341e-03" type="0"/>
    <Peak1D F1="6.308943" intensity="1.148292e-02" type="0"/>
    <Peak1D F1="6.301923" intensity="1.104944e-02" type="0"/>
    <Peak1D F1="6.289764" intensity="8.020579e-03" type="0"/>
    <Peak1D F1="6.276139" intensity="1.331746e-02" type="0"/>
    <Peak1D F1="6.254498" intensity="2.154383e-02" type="0"/>
    <Peak1D F1="6.219625" intensity="2.059189e-02" type="0"/>
    <Peak1D F1="6.140267" intensity="7.580020e-02" type="0"/>
    <Peak1D F1="6.132252" intensity="1.516184e-01" type="0"/>
    <Peak1D F1="6.118423" intensity="1.671212e+00" type="0"/>
    <Peak1D F1="6.115791" intensity="2.004782e+00" type="0"/>
    <Peak1D F1="6.112422" intensity="1.776932e+00" type="0"/>
    <Peak1D F1="6.108454" intensity="1.331829e+00" type="0"/>
    <Peak1D F1="6.104275" intensity="4.412706e-01" type="0"/>
    <Peak1D F1="6.086814" intensity="1.865468e+00" type="0"/>
    <Peak1D F1="6.081903" intensity="1.450082e+00" type="0"/>
    <Peak1D F1="6.079300" intensity="1.364059e+00" type="0"/>
    <Peak1D F1="6.062833" intensity="1.318035e-01" type="0"/>
    <Peak1D F1="5.885627" intensity="1.023433e-02" type="0"/>
    <Peak1D F1="5.866460" intensity="1.181803e-02" type="0"/>
    <Peak1D F1="5.853360" intensity="8.052008e-03" type="0"/>
    <Peak1D F1="5.834149" intensity="1.580857e-02" type="0"/>
    <Peak1D F1="5.804611" intensity="9.639650e-03" type="0"/>
    <Peak1D F1="5.795911" intensity="7.360889e-03" type="0"/>
    <Peak1D F1="5.636168" intensity="1.130040e-02" type="0"/>
    <Peak1D F1="5.616419" intensity="9.926199e-03" type="0"/>
    <Peak1D F1="5.218168" intensity="1.292495e-02" type="0"/>
    <Peak1D F1="4.032475" intensity="2.551674e-02" type="0"/>
    <Peak1D F1="3.844945" intensity="4.708673e-01" type="0"/>
    <Peak1D F1="3.437953" intensity="1.534613e-01" type="0"/>
    <Peak1D F1="3.414524" intensity="4.802424e-01" type="0"/>
    <Peak1D F1="3.391145" intensity="4.899490e-01" type="0"/>
    <Peak1D F1="3.367811" intensity="1.625580e-01" type="0"/>
    <Peak1D F1="3.144722" intensity="4.726697e-03" type="0"/>
    <Peak1D F1="2.806240" intensity="5.049963e-03" type="0"/>
    <Peak1D F1="2.733979" intensity="5.111004e-03" type="0"/>
    <Peak1D F1="2.703240" intensity="6.418086e-03" type="0"/>
    <Peak1D F1="2.665069" intensity="5.156980e-03" type="0"/>
    <Peak1D F1="2.610890" intensity="5.502578e-03" type="0"/>
    <Peak1D F1="2.542489" intensity="6.161129e-03" type="0"/>
    <Peak1D F1="2.491547" intensity="5.102520e-03" type="0"/>
    <Peak1D F1="2.447366" intensity="6.823205e-03" type="0"/>
    <Peak1D F1="2.388205" intensity="7.693999e-02" type="0"/>
    <Peak1D F1="2.334840" intensity="2.429279e-02" type="0"/>
    <Peak1D F1="2.308477" intensity="1.328530e-01" type="0"/>
    <Peak1D F1="2.292072" intensity="5.539393e-02" type="0"/>
    <Peak1D F1="2.241260" intensity="3.248381e-02" type="0"/>
    <Peak1D F1="2.224714" intensity="5.944555e-02" type="0"/>
    <Peak1D F1="2.178114" intensity="9.203096e+00" type="0"/>
    <Peak1D F1="2.175063" intensity="1.500000e+01" type="0"/>
    <Peak1D F1="2.142164" intensity="1.552789e-01" type="0"/>
    <Peak1D F1="2.129586" intensity="8.191584e-02" type="0"/>
    <Peak1D F1="2.110418" intensity="4.171706e-02" type="0"/>
    <Peak1D F1="2.091952" intensity="6.723335e-01" type="0"/>
    <Peak1D F1="2.048663" intensity="3.513007e-02" type="0"/>
    <Peak1D F1="1.996298" intensity="3.052885e-02" type="0"/>
    <Peak1D F1="1.991156" intensity="3.036993e-02" type="0"/>
    <Peak1D F1="1.957569" intensity="1.094049e-01" type="0"/>
    <Peak1D F1="1.884127" intensity="1.759386e-02" type="0"/>
    <Peak1D F1="1.835831" intensity="2.331818e-02" type="0"/>
    <Peak1D F1="1.822443" intensity="2.456884e-02" type="0"/>
    <Peak1D F1="1.794968" intensity="1.325051e-02" type="0"/>
    <Peak1D F1="1.757511" intensity="6.158640e-02" type="0"/>
    <Peak1D F1="1.730656" intensity="1.633569e-02" type="0"/>
    <Peak1D F1="1.679526" intensity="2.507578e-02" type="0"/>
    <Peak1D F1="1.576386" intensity="2.238657e-01" type="0"/>
    <Peak1D F1="1.516402" intensity="4.889715e-02" type="0"/>
    <Peak1D F1="1.403237" intensity="1.127453e-02" type="0"/>
    <Peak1D F1="1.340558" intensity="1.246614e-02" type="0"/>
    <Peak1D F1="1.317017" intensity="9.445823e-03" type="0"/>
    <Peak1D F1="1.298938" intensity="8.118351e-03" type="0"/>
    <Peak1D F1="1.260619" intensity="1.016601e-02" type="0"/>
    <Peak1D F1="1.229022" intensity="1.019432e-02" type="0"/>
    <Peak1D F1="1.184280" intensity="3.526628e-02" type="0"/>
    <Peak1D F1="1.174745" intensity="2.378891e-02" type="0"/>
    <Peak1D F1="1.155947" intensity="5.213321e-01" type="0"/>
    <Peak1D F1="1.132579" intensity="1.045414e+00" type="0"/>
    <Peak1D F1="1.109189" intensity="4.995947e-01" type="0"/>
    <Peak1D F1="1.048803" intensity="8.107228e-03" type="0"/>
    <Peak1D F1="0.981559" intensity="5.650689e-03" type="0"/>
    <Peak1D F1="0.944768" intensity="6.577366e-03" type="0"/>
    <Peak1D F1="0.921122" intensity="8.479462e-03" type="0"/>
    <Peak1D F1="0.903328" intensity="5.771042e-03" type="0"/>
    <Peak1D F1="0.835276" intensity="5.092139e-03" type="0"/>
    <Peak1D F1="0.805045" intensity="8.943023e-03" type="0"/>
    <Peak1D F1="0.770864" intensity="7.351157e-03" type="0"/>
    <Peak1D F1="0.764130" intensity="7.476875e-03" type="0"/>
    <Peak1D F1="0.433723" intensity="4.825173e-03" type="0"/>
    <Peak1D F1="-0.000154" intensity="1.117378e-01" type="0"/>
  </PeakList1D>
</PeakList>
