# Supplementary material for: Synthesis of α,α-Diaryl-α-amino Acid Precursors by Reaction of Isocyanoacetate Esters with o-Quinone Diimides
Source: Org Lett. 2023 Jul 24;25(30):5608–12. doi: 10.1021/acs.orglett.3c01965 (PMC10853967; doi:10.1021/acs.orglett.3c01965)
Supplement: Supplementary file 2 — ol3c01965_si_002.zip [file ol3c01965_si_002.zip › 2b/70-1H/shimvalues]

# Wed Jan 15 17:04:21 2020
#$$PROBEIDENTIFIER=Z104275_0397
#$$PROBENAME=PA BBO 300S1 BBF-H-D-05 Z
#$$SHIMID=313232
#
# Active Shim Gradients
#
Z           		2876            
Z2          		-811            
Z3          		-1339           
Z4          		-3983           
Z5          		-2385           
Z6          		15125           
X           		-193            
XZ          		-1171           
XZ2         		5269            
XZ3         		-3474           
Y           		473             
YZ          		-2449           
YZ2         		8596            
YZ3         		4059            
XY          		1350            
XYZ         		10118           
(X2-Y2)     		-1868           
(X2-Y2)Z    		1731            
X3          		5645            
Y3          		-2001           
#
# Lock Parameter
#
FIELD		7416.405
LOCKPHASE		347.400 
LOCKPOWER		-30.000 
LOCKGAIN		123.700 
LOCKDC		-75.000 
LOCKSHIFT		7.240   
LOOPGAIN		-12.000 
LOOPTIME		0.400   
LOOPFILTER		100.000 
#
IEEE64_VERSION_CODE 1
#
# Shim currents 
#
SHIM_SETTING [1 ]  1395.08467204   
SHIM_SETTING [2 ]  -401.37736457   
SHIM_SETTING [3 ]  -704.16571157   
SHIM_SETTING [4 ]  -2094.96283190  
SHIM_SETTING [5 ]  -1254.46914231  
SHIM_SETTING [6 ]  -101.51800000   
SHIM_SETTING [7 ]  -615.94600000   
SHIM_SETTING [8 ]  2771.66100000   
SHIM_SETTING [9 ]  -982.56800000   
SHIM_SETTING [10]  710.10000000    
SHIM_SETTING [11]  248.79800000    
SHIM_SETTING [12]  -1288.17400000  
SHIM_SETTING [13]  4521.66800000   
SHIM_SETTING [14]  2135.17500000   
SHIM_SETTING [15]  7955.96800000   
SHIM_SETTING [16]  910.68200000    
SHIM_SETTING [17]  -1827.28800000  
SHIM_SETTING [18]  5322.33000000   
SHIM_SETTING [19]  2969.20200000   
SHIM_SETTING [20]  -1052.44100000  
