# Supplementary material for: Synthesis of α,α-Diaryl-α-amino Acid Precursors by Reaction of Isocyanoacetate Esters with o-Quinone Diimides
Source: Org Lett. 2023 Jul 24;25(30):5608–12. doi: 10.1021/acs.orglett.3c01965 (PMC10853967; doi:10.1021/acs.orglett.3c01965)
Supplement: Supplementary file 2 — ol3c01965_si_002.zip [file ol3c01965_si_002.zip › 2b/80-13C/pdata/1/auditp.txt]

##TITLE= Audit trail, TopSpin 3.5 pl 7
##JCAMPDX= 5.01
##ORIGIN= Bruker BioSpin GmbH
##OWNER= dpx3
$$ /opt/data3/JRPE/Jan15-2020/80/pdata/1/auditp.txt
##AUDIT TRAIL=  $$ (NUMBER, WHEN, WHO, WHERE, PROCESS, VERSION, WHAT)
(   1,<2020-01-15 17:39:41.751 +0100>,<dpx3>,<sc300>,<go4>,<TopSpin 3.5.7>,
      <created by zg
	started at 2020-01-15 17:10:39.147 +0100,
	POWCHK enabled, PULCHK disabled,
       configuration hash MD5:
       29 E0 C2 EB 33 36 CD 54 88 21 CF 96 1B 19 F1 EC
       data hash MD5: 64K
       1E 73 21 64 A3 97 90 FF DD A4 40 CF 02 38 90 46>)
(   2,<2020-01-15 17:39:41.783 +0100>,<dpx3>,<sc300>,<audit>,<TopSpin 3.5.7>,
      <user comment:
       ICON-NMR User ID: JRPE
       data hash MD5: 64K
       1E 73 21 64 A3 97 90 FF DD A4 40 CF 02 38 90 46>)
(   3,<2020-01-15 17:39:42.097 +0100>,<dpx3>,<sc300>,<proc1d>,<TopSpin 3.5.7>,
      <Start of raw data processing
       ef LB = 1 FT_mod = 6 PKNL = 1 SI = 32K 
       data hash MD5: 32K
       B6 36 BF 32 E7 D3 50 4D EB 5F 0A 5C 3A 26 FF 74>)
(   4,<2020-01-15 17:39:42.253 +0100>,<dpx3>,<sc300>,<proc1d>,<TopSpin 3.5.7>,
      <apk 
       data hash MD5: 32K
       0A 2F BB 17 49 09 6F 96 9F 86 BD D6 93 0B CA 03>)
(   5,<2020-01-15 17:39:42.276 +0100>,<dpx3>,<sc300>,<proc1d>,<TopSpin 3.5.7>,
      <abs ABSG = 5 
       data hash MD5: 32K
       D3 CE 42 EB C5 84 A6 9D 84 66 46 42 70 24 3B 42>)
(   6,<2020-01-15 17:39:49.272 +0100>,<dpx3>,<sc300>,<dirdata>,<TopSpin 3.5.7>,
      <wrpa from 1 80 "Jan15-2020" "/opt/JRPE"
       data hash MD5: 32K
       D3 CE 42 EB C5 84 A6 9D 84 66 46 42 70 24 3B 42>)
##END=

$$ hash MD5
$$ D2 E5 BA 8D 6C 8A C3 6A 75 59 FB 5D 59 09 1E 1C
