# Supplementary material for: Synthesis of α,α-Diaryl-α-amino Acid Precursors by Reaction of Isocyanoacetate Esters with o-Quinone Diimides
Source: Org Lett. 2023 Jul 24;25(30):5608–12. doi: 10.1021/acs.orglett.3c01965 (PMC10853967; doi:10.1021/acs.orglett.3c01965)
Supplement: Supplementary file 2 — ol3c01965_si_002.zip [file ol3c01965_si_002.zip › 2b/80-13C/pdata/1/intrng]

P 0
136.203650   135.852016
134.057217   133.646978
132.841150   132.467539
132.379630   132.027996
131.419963   130.943792
129.881564   128.995153
128.987828   128.504331
128.497005   128.020834
121.251880   120.907572
77.700547   76.294011
18.179171   17.849514
