# Supplementary material for: Synthesis of α,α-Diaryl-α-amino Acid Precursors by Reaction of Isocyanoacetate Esters with o-Quinone Diimides
Source: Org Lett. 2023 Jul 24;25(30):5608–12. doi: 10.1021/acs.orglett.3c01965 (PMC10853967; doi:10.1021/acs.orglett.3c01965)
Supplement: Supplementary file 2 — ol3c01965_si_002.zip [file ol3c01965_si_002.zip › 2b/80-13C/pdata/1/parm.txt]

Current Data Parameters
NAME         Jan15-2020              
EXPNO                80              
PROCNO                1              

F2 - Acquisition Parameters
Date_          20200115              
Time              17.39 h            
INSTRUM           spect              
PROBHD   Z104275_0397 (              
PULPROG          zgpg30              
TD                65536              
SOLVENT           CDCl3              
NS                  512              
DS                    4              
SWH           18115.941 Hz           
FIDRES         0.552855 Hz           
AQ            1.8087935 sec          
RG               208.65              
DW               27.600 usec         
DE                25.00 usec         
TE                298.0 K            
D1           1.50000000 sec          
D11          0.03000000 sec          
TD0                   1              
SFO1         75.4752953 MHz          
NUC1                13C              
P1                 9.80 usec         
PLW1        39.48199844 W            
SFO2        300.1312005 MHz          
NUC2                 1H              
CPDPRG[2        waltz16              
PCPD2             90.00 usec         
PLW2         7.84450006 W            
PLW12        0.18982001 W            
PLW13        0.09547700 W            

F2 - Processing parameters
SI                32768              
SF           75.4677485 MHz          
WDW                  EM              
SSB      0              
LB                 1.00 Hz           
GB       0              
PC                 1.40              
