# Supplementary material for: Synthesis of α,α-Diaryl-α-amino Acid Precursors by Reaction of Isocyanoacetate Esters with o-Quinone Diimides
Source: Org Lett. 2023 Jul 24;25(30):5608–12. doi: 10.1021/acs.orglett.3c01965 (PMC10853967; doi:10.1021/acs.orglett.3c01965)
Supplement: Supplementary file 2 — ol3c01965_si_002.zip [file ol3c01965_si_002.zip › 2b/80-13C/pdata/1/peaklist.xml]

<?xml version="1.0" encoding="UTF-8"?>
<PeakList>
  <PeakList1D>
    <PeakList1DHeader creator="dpx3" date="2020-01-15T17:39:42.284+01:00" expNo="80" name="Jan15-2020" owner="" procNo="1" source="/opt/JRPE">
      <PeakPickDetails>F1=220.024399ppm, F2=-20.024395ppm, MI=0.00cm, MAXI=10000.00cm, PC=1.400
      </PeakPickDetails>
    </PeakList1DHeader>
    <Peak1D F1="180.271133" intensity="2.310811e+00" type="0"/>
    <Peak1D F1="179.225723" intensity="2.427055e+00" type="0"/>
    <Peak1D F1="154.683121" intensity="2.360188e+00" type="0"/>
    <Peak1D F1="150.923706" intensity="2.667097e+00" type="0"/>
    <Peak1D F1="139.592407" intensity="3.901177e+00" type="0"/>
    <Peak1D F1="136.009537" intensity="6.860358e+00" type="0"/>
    <Peak1D F1="133.804489" intensity="7.034822e+00" type="0"/>
    <Peak1D F1="132.683884" intensity="6.939945e+00" type="0"/>
    <Peak1D F1="132.228806" intensity="3.758258e+00" type="0"/>
    <Peak1D F1="132.200851" intensity="3.703829e+00" type="0"/>
    <Peak1D F1="131.209122" intensity="6.401334e+00" type="0"/>
    <Peak1D F1="129.644379" intensity="1.410467e+01" type="0"/>
    <Peak1D F1="128.691254" intensity="1.500000e+01" type="0"/>
    <Peak1D F1="128.620132" intensity="1.370976e+01" type="0"/>
    <Peak1D F1="128.215607" intensity="1.419971e+01" type="0"/>
    <Peak1D F1="121.085373" intensity="6.117763e+00" type="0"/>
    <Peak1D F1="77.472237" intensity="2.237617e+01" type="0"/>
    <Peak1D F1="77.049187" intensity="2.296032e+01" type="0"/>
    <Peak1D F1="76.625740" intensity="2.269595e+01" type="0"/>
    <Peak1D F1="18.033529" intensity="6.750596e+00" type="0"/>
  </PeakList1D>
</PeakList>
