# Supplementary material for: Synthesis of α,α-Diaryl-α-amino Acid Precursors by Reaction of Isocyanoacetate Esters with o-Quinone Diimides
Source: Org Lett. 2023 Jul 24;25(30):5608–12. doi: 10.1021/acs.orglett.3c01965 (PMC10853967; doi:10.1021/acs.orglett.3c01965)
Supplement: Supplementary file 2 — ol3c01965_si_002.zip [file ol3c01965_si_002.zip › 2c/10-13C/audita.txt]

##TITLE= Audit trail, TopSpin 4.1.3
##JCAMPDX= 5.01
##ORIGIN= Bruker BioSpin GmbH
##OWNER= drx5
$$ /opt/data5/JRPE/Mar27-2023/10/audita.txt
##AUDIT TRAIL=  $$ (NUMBER, WHEN, WHO, WHERE, PROCESS, VERSION, WHAT)
(   1,<2023-03-27 15:04:32.946 +0000>,<drx5>,<sc500>,<go4>,<TopSpin 4.1.3>,
      <acquisition in progress>)
$$ /opt/nmrdata/JRPE/Mar27-2023/10/audita.txt
(   2,<2023-03-27 15:18:14.580 +0000>,<drx5>,<sc500>,<go4>,<TopSpin 4.1.3>,
      <created by zg on 'CAB AV4 500 MHZ BASIC' (sc500) by user 'drx5'
       on data set with UUID 'ae4a348e-ccb0-11ed-807e-001395234bde'
       started at 2023-03-27 15:04:32.956 +0000, POWCHK enabled, PULCHK disabled,
       completed at 2023-03-27 15:18:14.577 +0000
       configuration hash MD5:
       6B 89 A9 D5 F8 4D 80 2C B1 D6 45 AF FD C0 A0 B4
       double data hash MD5: 64K
       DB 32 FA 38 68 4A 9D 01 56 9E 66 1F 82 FB 64 1D>)
(   3,<2023-03-27 17:16:56.131 +0200>,<drx5>,<sc500>,<xwish3>,<TopSpin 4.1.3>,
      <ICON-NMR User ID: JRPE
       double data hash MD5: 64K
       DB 32 FA 38 68 4A 9D 01 56 9E 66 1F 82 FB 64 1D>)
(   4,<2023-03-27 17:17:04.302 +0200>,<drx5/JRPE>,<sc500>,<dirdata>,<TopSpin 4.1.3>,
      <wrpa from 1 10 "Mar27-2023" "/opt/nmrdata/JRPE"
       double data hash MD5: 64K
       DB 32 FA 38 68 4A 9D 01 56 9E 66 1F 82 FB 64 1D>)
##END=

$$ hash MD5
$$ 7D 59 A7 F7 C4 1A CA CC AB 99 66 6F B5 FF BF DA
