# Supplementary material for: Synthesis of α,α-Diaryl-α-amino Acid Precursors by Reaction of Isocyanoacetate Esters with o-Quinone Diimides
Source: Org Lett. 2023 Jul 24;25(30):5608–12. doi: 10.1021/acs.orglett.3c01965 (PMC10853967; doi:10.1021/acs.orglett.3c01965)
Supplement: Supplementary file 2 — ol3c01965_si_002.zip [file ol3c01965_si_002.zip › 2c/10-13C/pdata/1/peaklist.xml]

<?xml version="1.0" encoding="UTF-8"?>
<PeakList>
  <PeakList1D>
    <PeakList1DHeader creator="drx5" date="2023-03-27T17:16:57.140+02:00" expNo="10" name="Mar27-2023" owner="" procNo="1" source="/opt/nmrdata/JRPE">
      <PeakPickDetails>F1=219.755905ppm, F2=-19.755955ppm, MI=0.00cm, MAXI=10000.00cm, PC=1.400
      </PeakPickDetails>
    </PeakList1DHeader>
    <Peak1D F1="179.194580" intensity="8.479541e-01" type="0"/>
    <Peak1D F1="133.918976" intensity="4.130447e+00" type="0"/>
    <Peak1D F1="133.559616" intensity="9.562678e-01" type="0"/>
    <Peak1D F1="133.385391" intensity="1.655928e+00" type="0"/>
    <Peak1D F1="133.299408" intensity="5.708827e+00" type="0"/>
    <Peak1D F1="131.792542" intensity="2.976774e+00" type="0"/>
    <Peak1D F1="131.463135" intensity="3.153149e+00" type="0"/>
    <Peak1D F1="129.758713" intensity="1.356242e+00" type="0"/>
    <Peak1D F1="129.630966" intensity="9.680595e-01" type="0"/>
    <Peak1D F1="129.486420" intensity="1.878918e+00" type="0"/>
    <Peak1D F1="129.395737" intensity="6.217940e+00" type="0"/>
    <Peak1D F1="129.007416" intensity="1.608848e+00" type="0"/>
    <Peak1D F1="128.795227" intensity="1.500000e+01" type="0"/>
    <Peak1D F1="128.744141" intensity="1.491921e+01" type="0"/>
    <Peak1D F1="128.539734" intensity="1.162893e+01" type="0"/>
    <Peak1D F1="128.312988" intensity="1.340904e+00" type="0"/>
    <Peak1D F1="128.194427" intensity="1.195795e+00" type="0"/>
    <Peak1D F1="127.972610" intensity="9.191322e-01" type="0"/>
    <Peak1D F1="127.582649" intensity="1.270735e+00" type="0"/>
    <Peak1D F1="127.458595" intensity="1.412569e+00" type="0"/>
    <Peak1D F1="113.585251" intensity="1.783204e+00" type="0"/>
    <Peak1D F1="113.424706" intensity="2.007109e+00" type="0"/>
    <Peak1D F1="77.294312" intensity="5.595928e+01" type="0"/>
    <Peak1D F1="77.040184" intensity="5.576318e+01" type="0"/>
    <Peak1D F1="76.786827" intensity="5.501946e+01" type="0"/>
  </PeakList1D>
</PeakList>
