# Supplementary material for: Synthesis of α,α-Diaryl-α-amino Acid Precursors by Reaction of Isocyanoacetate Esters with o-Quinone Diimides
Source: Org Lett. 2023 Jul 24;25(30):5608–12. doi: 10.1021/acs.orglett.3c01965 (PMC10853967; doi:10.1021/acs.orglett.3c01965)
Supplement: Supplementary file 2 — ol3c01965_si_002.zip [file ol3c01965_si_002.zip › 2c/10-13C/pdata/1/title]

jr571208
C13CPD CDCl3 /opt/nmrdata JRPE 8
