# Supplementary material for: Synthesis of α,α-Diaryl-α-amino Acid Precursors by Reaction of Isocyanoacetate Esters with o-Quinone Diimides
Source: Org Lett. 2023 Jul 24;25(30):5608–12. doi: 10.1021/acs.orglett.3c01965 (PMC10853967; doi:10.1021/acs.orglett.3c01965)
Supplement: Supplementary file 2 — ol3c01965_si_002.zip [file ol3c01965_si_002.zip › 2c/10-13C/shimvalues]

# Mon Mar 27 15:18:13 2023
#$$PROBEIDENTIFIER=Z113652_0263
#$$PROBENAME=PA BBO 500S2 BBF-H-D-05 Z SP
#$$SHIMID=292722
#
# Active Shim Gradients
#
Z           		2586            
Z2          		799             
Z3          		-1689           
Z4          		6306            
Z5          		-321            
Z6          		-857            
Z7          		-3390           
Z8          		12644           
X           		-2079           
XZ          		5706            
XZ2         		783             
XZ3         		-1643           
XZ4         		-1592           
XZ5         		-3227           
Y           		5618            
YZ          		-23123          
YZ2         		12062           
YZ3         		3329            
YZ4         		-2024           
YZ5         		-2220           
XY          		-401            
XYZ         		2880            
XYZ2        		-239            
XYZ3        		-658            
XYZ4        		1201            
XYZ5        		-395            
(X2-Y2)     		373             
(X2-Y2)Z    		-2914           
(X2-Y2)Z2   		184             
(X2-Y2)Z3   		-202            
(X2-Y2)Z4   		-2871           
(X2-Y2)Z5   		-114            
X3          		5303            
X3Z         		1030            
Y3          		-751            
Y3Z         		1373            
#
# Lock Parameter
#
FIELD		2852.710
LOCKPHASE		  92.100
LOCKPOWER		 -30.000
LOCKGAIN		 131.608
LOCKDC		 -75.000
LOCKSHIFT		   7.240
LOOPGAIN		 -12.000
LOOPTIME		   0.400
LOOPFILTER		 100.000
#
IEEE64_VERSION_CODE 1
#
# Shim currents 
#
SHIM_SETTING [ 1]      562.05713439
SHIM_SETTING [ 2]    -4097.86016422
SHIM_SETTING [ 3]      161.88615540
SHIM_SETTING [ 4]     8906.14694018
SHIM_SETTING [ 5]    -3918.39622254
SHIM_SETTING [ 6]    -4278.80665726
SHIM_SETTING [ 7]    13094.94687481
SHIM_SETTING [ 8]    22071.78000928
SHIM_SETTING [ 9]     1538.39875068
SHIM_SETTING [10]     4439.99131587
SHIM_SETTING [11]        0.00000000
SHIM_SETTING [12]    -2124.69100000
SHIM_SETTING [13]      622.11700000
SHIM_SETTING [14]     2072.35600010
SHIM_SETTING [15]     1037.41799911
SHIM_SETTING [16]    -5163.17199944
SHIM_SETTING [17]     2663.02599992
SHIM_SETTING [18]    -4647.41100098
SHIM_SETTING [19]    -5825.30800067
SHIM_SETTING [20]      929.75600087
SHIM_SETTING [21]    -4004.13399983
SHIM_SETTING [22]     2189.79500021
SHIM_SETTING [23]     1144.37000023
SHIM_SETTING [24]     5074.12099961
SHIM_SETTING [25]    -2935.90399939
SHIM_SETTING [26]    -1002.27499988
SHIM_SETTING [27]     3071.50600014
SHIM_SETTING [28]    -4978.75899976
SHIM_SETTING [29]      360.42199967
SHIM_SETTING [30]     1179.89799995
SHIM_SETTING [31]   -15048.09500050
SHIM_SETTING [32]    36788.53600058
SHIM_SETTING [33]     2336.88399980
SHIM_SETTING [34]    -2217.84900003
SHIM_SETTING [35]      886.71699974
SHIM_SETTING [36]    -3741.83499964
SHIM_SETTING [37]     1398.66599743
SHIM_SETTING [38]    -6528.67599725
SHIM_SETTING [39]    14753.03200141
SHIM_SETTING [40]        0.00000000
