# Supplementary material for: Synthesis of α,α-Diaryl-α-amino Acid Precursors by Reaction of Isocyanoacetate Esters with o-Quinone Diimides
Source: Org Lett. 2023 Jul 24;25(30):5608–12. doi: 10.1021/acs.orglett.3c01965 (PMC10853967; doi:10.1021/acs.orglett.3c01965)
Supplement: Supplementary file 2 — ol3c01965_si_002.zip [file ol3c01965_si_002.zip › 2c/10-13C/topshimreport]

New TopShim run:

version = topshim 2.1.0
date = 2023-03-27
time = 17:01:54.855
command = topshim 

FINE SHIMMING

Parameters:

probe = Z113652_0263
solvent = CDCl3
shim nucleus = 2H
nucleus optimised for = 13C
o1p (from lock) = 7.24 ppm

Results:


1D Shimming:
Iteration 1: FWHM Before= 0.7 Hz, Target= 0.3 Hz, After= 0.3 Hz
Iteration 2: FWHM Before= 0.3 Hz, Target= 0.4 Hz, After= 0.5 Hz
Iteration 3: FWHM Before= 0.5 Hz, Target= 0.4 Hz, After= 0.5 Hz
Iteration 4: FWHM Before= 0.5 Hz, Target= 0.4 Hz, After= 0.4 Hz
Iteration 5: FWHM Before= 0.4 Hz, Target= 0.3 Hz, After= 0.6 Hz
Iteration 6: FWHM Before= 0.6 Hz, Target= 0.3 Hz, After= 0.6 Hz
Slow convergence detected. Shimming was aborted.
Using the best result as the final shim state.

Lineshape quality factor (1D spectrum, non-spinning) = 0.566

shim changes: 
Z	-21
Z2	-69
Z3	-38
Z4	+229
Z5	+172
Z6	-2868
Z7	-2129
Z8	+12803

duration = 1 min 16 sec
completed successfully
finished Mon Mar 27 17:03:09 2023


========================================================================
