# Supplementary material for: Synthesis of α,α-Diaryl-α-amino Acid Precursors by Reaction of Isocyanoacetate Esters with o-Quinone Diimides
Source: Org Lett. 2023 Jul 24;25(30):5608–12. doi: 10.1021/acs.orglett.3c01965 (PMC10853967; doi:10.1021/acs.orglett.3c01965)
Supplement: Supplementary file 2 — ol3c01965_si_002.zip [file ol3c01965_si_002.zip › 2c/40-1H/pdata/1/auditp.txt]

##TITLE= Audit trail, TopSpin 3.5 pl 7
##JCAMPDX= 5.01
##ORIGIN= Bruker BioSpin GmbH
##OWNER= dpx3
$$ /opt/data3/JRPE/Mar24-2023/40/pdata/1/auditp.txt
##AUDIT TRAIL=  $$ (NUMBER, WHEN, WHO, WHERE, PROCESS, VERSION, WHAT)
(   1,<2023-03-24 15:51:29.877 +0100>,<dpx3>,<sc300>,<go4>,<TopSpin 3.5.7>,
      <created by zg
	started at 2023-03-24 15:49:30.868 +0100,
	POWCHK enabled, PULCHK disabled,
       configuration hash MD5:
       FC AF 85 81 A8 66 77 45 2E 73 C3 70 97 59 94 7C
       data hash MD5: 64K
       DE AD A9 38 F7 87 3C 74 5D A9 A2 8F D8 E5 A2 24>)
(   2,<2023-03-24 15:51:29.905 +0100>,<dpx3>,<sc300>,<audit>,<TopSpin 3.5.7>,
      <user comment:
       ICON-NMR User ID: JRPE
       data hash MD5: 64K
       DE AD A9 38 F7 87 3C 74 5D A9 A2 8F D8 E5 A2 24>)
(   3,<2023-03-24 15:51:30.172 +0100>,<dpx3>,<sc300>,<proc1d>,<TopSpin 3.5.7>,
      <Start of raw data processing
       ef LB = 0.3 FT_mod = 6 PKNL = 1 SI = 64K 
       data hash MD5: 64K
       5A E4 EA 75 C5 81 BE 88 C5 08 5B CF 03 66 AD AA>)
(   4,<2023-03-24 15:51:30.436 +0100>,<dpx3>,<sc300>,<proc1d>,<TopSpin 3.5.7>,
      <apk 
       data hash MD5: 64K
       94 87 F1 2F DF 34 C0 C9 A5 EC FE C0 79 A8 A8 C7>)
(   5,<2023-03-24 15:51:30.476 +0100>,<dpx3>,<sc300>,<proc1d>,<TopSpin 3.5.7>,
      <abs ABSG = 5 
       data hash MD5: 64K
       27 40 6E B4 54 A7 64 2C AC E8 0F 22 03 5A F7 70>)
(   6,<2023-03-24 15:51:42.581 +0100>,<dpx3>,<sc300>,<dirdata>,<TopSpin 3.5.7>,
      <wrpa from 1 40 "Mar24-2023" "/opt/JRPE"
       data hash MD5: 64K
       27 40 6E B4 54 A7 64 2C AC E8 0F 22 03 5A F7 70>)
##END=

$$ hash MD5
$$ 8D 39 48 F8 E3 20 66 BB 2C C3 43 FB 39 27 24 1B
